# Supplementary material for: Large-scale mass spectrometry-based analysis of Euplotes octocarinatus supports the high frequency of +1 programmed ribosomal frameshift
Source: Sci Rep. 2016 Sep 6;6:33020. doi: 10.1038/srep33020 (PMC5011710; doi:10.1038/srep33020)
Supplement: Supplementary Table S1 [file srep33020-s2.xls]

## Sheet: Sheet1
Table S1. Total peptide identification report table of +1 PRF proteins.
Sequence	# PSMs	# Proteins	# Protein Groups	Protein Group Accessions	Modifications	ΔCn	PEP	IonScore	Exp Value	Charge	MH+ [Da]	ΔM [ppm]	# Missed Cleavages	Enzyme
KTKEFEGIScTEDGITRF	2	1	1	CUFF.25748.1	C10(Carbamidomethyl)	0	3.304e-10	75.23	1.24465e-07	2	2118.01	-1.22722	1	Chymotrypsin
SPTcPDLTVVDLPGLTRIPL	4	1	1	CUFF.25021.1	C4(Carbamidomethyl)	0	1.70828e-11	71.48	2.24032e-07	2	2164.18	3.12873	2	Chymotrypsin
ATcSMNDIRVW	1	1	1	CUFF.12124.1	C3(Carbamidomethyl)	0	3.826e-05	67.36	6.70336e-07	2	1352.6	-3.02787	0	Chymotrypsin
SGLRVAELVQEAGVPDGVF	1	1	1	CUFF.21300.1		0	2.648e-09	67.36	7.25433e-07	2	1943.02	-0.951779	2	Chymotrypsin
KIEIDETPTKVKAY	2	1	1	CUFF.166.1		0	0.000184	59.93	4.77637e-06	2	1634.91	3.2355	0	Chymotrypsin
AGWADKVTGDTIPAHGNFF	2	1	1	CUFF.21300.1		0	1.598e-05	57.94	7.23124e-06	2	2003.96	-1.88542	2	Chymotrypsin
SAGESSKGLLGQGENTKKSGTF	2	1	1	CUFF.18690.1		0	6.435e-05	56.38	9.8962e-06	2	2183.08	-6.34222	2	Chymotrypsin
VYDVEDGYSKKY	1	1	1	CUFF.24508.1		0	0.03407	56.34	1.01039e-05	2	1465.68	-2.14045	2	Chymotrypsin
SARQAVVDKYSTEEATF	2	1	1	CUFF.8557.1		0	0.003173	53.53	2.19586e-05	2	1901.93	0.950378	1	Chymotrypsin
SFRGGEDIQKHISDMTQAEPY	1	1	1	CUFF.7264.1		0	2.163e-05	53.14	6.55139e-06	2	2409.12	0.814861	1	Chymotrypsin
NLLESIMDPEKTDF	1	1	1	CUFF.16975.1		0	6.846e-06	51.89	2.97686e-05	2	1651.79	-1.81822	2	Chymotrypsin
NLPEIITETIDKDTEFL	1	1	1	CUFF.28436.1		0	0.006607	51.21	3.48143e-05	2	1991.03	3.00367	1	Chymotrypsin
ATIDPHTEEIIDEVEEAGVEDVDRAVY	1	1	1	CUFF.21300.1		0	0.0001111	50.31	1.02422e-05	3	3014.41	-1.62984	0	Chymotrypsin
KLSGGMPKEEDQIRNL	1	1	1	CUFF.27536.1		0	3.065e-05	48.98	5.18542e-05	2	1814.95	2.1685	1	Chymotrypsin
AGWADKVTGDTIPAHGNF	1	1	1	CUFF.21300.1		0	0.001578	48.48	7.23719e-05	2	1856.89	0.233026	1	Chymotrypsin
NAPRAATITcLEEGTLY	1	1	1	CUFF.8783.1	C10(Carbamidomethyl)	0	0.0001043	48.25	8.45373e-05	2	1879.92	1.17269	2	Chymotrypsin
QVHDSGFVGAIKIF	1	1	1	CUFF.24508.1		0	0.004212	47.63	8.80177e-05	3	1517.81	0.140455	1	Chymotrypsin
IHTEDDYTPVGSFVVF	1	1	1	CUFF.27001.1		0	0.00041	47.54	6.60741e-05	2	1825.86	0.164482	2	Chymotrypsin
IADGHHRSAAAY	2	1	1	CUFF.7264.1		0	0.0003037	47.46	0.000131016	2	1268.61	0.660485	0	Chymotrypsin
NLPEIITETIDKDTEF	2	1	1	CUFF.28436.1		0	1.624e-05	44.81	0.000150318	2	1877.94	-0.279973	0	Chymotrypsin
IEGSNEQYQIDDSGDKY	1	1	1	CUFF.18690.1		0	1.04e-08	44.46	4.65525e-05	2	1960.84	1.2525	1	Chymotrypsin
KSKNIEVEGAVEDLIQTIcSY	1	1	1	CUFF.24100.1	C19(Carbamidomethyl)	0	0.009083	43.44	0.000178895	3	2396.2	-0.99971	1	Chymotrypsin
VWDAVTGETVKRF	2	1	1	CUFF.24508.1		0	0.0004677	43.09	0.000306817	3	1507.79	-2.46389	1	Chymotrypsin
FYKDADNKMHcF	1	1	1	CUFF.18690.1	C11(Carbamidomethyl)	0	2.996e-05	42.53	0.000128448	2	1575.67	0.599021	2	Chymotrypsin
NLSNPNEPEKTLcPPSPL	2	1	1	CUFF.6523.1	C13(Carbamidomethyl)	0	0.0001666	41.05	0.000286611	2	2006.98	-3.27358	2	Chymotrypsin
AVETEARTLEEALVGADcF	2	1	1	CUFF.128.1	C18(Carbamidomethyl)	0	0.005108	40.6	0.000330966	3	2080.99	0.0368219	2	Chymotrypsin
IGAVFEPTQHNDPNPDKPDESY	3	1	1	CUFF.24508.1		0	1.653e-06	38.16	0.000305513	2	2470.12	1.26422	1	Chymotrypsin
VIRQPNYSTALNPIQTDTRNVY	1	2	1	CUFF.21364.1		0	2.264e-07	38.01	0.000569249	3	2563.32	-1.79057	2	Chymotrypsin
KLKDPVTVVGDIHGQYY	1	1	1	CUFF.7193.1		0	0.0009341	37.9	0.000697378	2	1932.03	1.27882	2	Chymotrypsin
GKTGNIPIcSSTF	1	1	1	CUFF.27098.1	C9(Carbamidomethyl)	0	0.01776	37.35	0.00113207	2	1381.68	-0.749631	0	Chymotrypsin
GLALTADRKIITSGDDNKIMVW	3	1	1	CUFF.24508.1		0	0.00123	36.69	0.000492865	2	2417.28	-1.98067	2	Chymotrypsin
ASRVVKcPTMGDSITEGTVQSY	1	1	1	CUFF.26213.1	C7(Carbamidomethyl)	0	5.986e-05	36.59	0.000756518	3	2386.14	-0.705219	0	Chymotrypsin
ALQFEWPGVSI	1	1	1	CUFF.25551.1		0	0.04963	36.58	0.00116487	2	1246.64	-2.39599	2	Chymotrypsin
SLKARDGKIGLEDMKGGTF	2	1	1	CUFF.26213.1		0	2.781e-08	36.44	0.00106684	3	2023.07	0.61913	2	Chymotrypsin
KLKSKNIEVEGAVEDLIQTIcSY	2	1	1	CUFF.24100.1	C21(Carbamidomethyl)	0	0.01616	36.38	0.000678925	4	2637.38	0.836373	2	Chymotrypsin
GGcMVIDKIEDLcKKRAL	1	1	1	CUFF.25551.1	C3(Carbamidomethyl); C13(Carbamidomethyl)	0	1.289e-06	35.52	0.00147285	4	2106.08	-4.81291	1	Chymotrypsin
THDEAKQRLF	2	1	1	CUFF.27001.1		0	0.001506	35	0.00169182	3	1244.64	-1.62875	1	Chymotrypsin
GGINLEDIKGPDcFY	1	1	1	CUFF.128.1	C13(Carbamidomethyl)	0	0.003817	33.85	0.00166899	2	1697.78	-2.32563	2	Chymotrypsin
GFLETNEKIPGRTEPL	2	1	1	CUFF.24543.1		0	0.0002465	33.41	0.00264501	2	1800.95	-1.28064	2	Chymotrypsin
EIVTHPKEHELSSY	1	1	1	CUFF.27002.1		0	0.0007583	33.01	0.0028252	2	1668.83	2.18256	1	Chymotrypsin
KLVVGDDKSDISKNL	1	1	1	CUFF.24543.1		0	0.0009389	32.96	0.00212446	2	1630.9	1.30881	1	Chymotrypsin
HATDSPLSRATY	1	1	1	CUFF.5262.1		0	0.0003907	32.4	0.00290597	2	1318.64	0.151857	1	Chymotrypsin
RSPKVITEKKcIQL	3	1	1	CUFF.27536.1	C11(Carbamidomethyl)	0	0.0001934	32.34	0.0015753	2	1699.99	0.790948	0	Chymotrypsin
IFADDVIPRWITDF	1	1	1	CUFF.25565.1		0	2.05e-06	32.2	0.00304293	2	1707.88	1.79964	2	Chymotrypsin
KNRYDQEIDIKKQTSEL	2	1	1	CUFF.27536.1		0	9.576e-05	32.11	0.00295285	3	2108.08	-7.96232	1	Chymotrypsin
SHDGSIIEVIDESKAGIETITKGTF	1	1	1	CUFF.23399.1		0	5.233e-06	31.74	0.00197616	4	2647.34	-1.25601	0	Chymotrypsin
KPLEGVGKKGVY	2	1	1	CUFF.24508.1		0	0.01431	31.47	0.0024237	2	1274.75	-0.869375	1	Chymotrypsin
KQAHHEAQSLAKALY	1	1	1	CUFF.6691.1		0	0.00136	31.33	0.00489578	2	1694.89	-3.06442	2	Chymotrypsin
KVSDITSAIFDKNLAVDTF	1	1	1	CUFF.28436.1		0	0.00149	30.92	0.00311502	3	2084.09	0.75535	2	Chymotrypsin
IHTEDDYTPVGSF	1	1	1	CUFF.27001.1		0	0.001017	30.46	0.00292337	2	1480.66	-1.40565	1	Chymotrypsin
LPQSGKLF	1	1	1	CUFF.12124.1		0	0.05777	30.45	0.00387676	2	889.513	-0.90724	1	Chymotrypsin
TKIFETVSKY	1	1	1	CUFF.18690.1		0	9.744e-06	29.85	0.00636612	2	1215.66	1.43345	1	Chymotrypsin
IKNTAQKLNPDGcSSF	1	1	1	CUFF.28436.1	C13(Carbamidomethyl)	0	1.167e-05	29.77	0.00543009	2	1779.86	-2.97886	1	Chymotrypsin
NNNIVNAIDKETQDWGTRcVY	1	1	1	CUFF.1534.1	C19(Carbamidomethyl)	0	0.002212	28.92	0.00301348	2	2510.2	11.0652	1	Chymotrypsin
SDADTVNPELRNTcHY	1	1	1	CUFF.12124.1	C14(Carbamidomethyl)	0	0.0002694	28.72	0.00335691	2	1891.83	3.57367	1	Chymotrypsin
IIVPNTEVDSKKDEERPF	1	1	1	CUFF.5039.1		0	5.38e-06	27.88	0.00521375	3	2116.1	3.29566	0	Chymotrypsin
ANELIcKGcPHYSERSEPY	1	1	1	CUFF.3620.1	C6(Carbamidomethyl); C9(Carbamidomethyl)	0	4.356e-05	27.5	0.00284525	3	2310.03	2.51738	2	Chymotrypsin
GNIKIDVDTVKELKDKGSF	1	2	1	CUFF.21709.1		0	0.002819	27.24	0.00774076	2	2106.13	-7.36498	1	Chymotrypsin
IRVESVPINPSDIY	1	1	1	CUFF.16821.1		0	0.01675	26.76	0.010754	2	1601.85	-4.93476	0	Chymotrypsin
KGLGLKGF	1	1	1	CUFF.27536.1		0	0.01113	25.71	0.0108756	2	819.508	-1.08748	2	Chymotrypsin
RALKNATDVY	1	1	1	CUFF.27536.1		0	0.03981	24.98	0.0262092	2	1150.62	1.9864	1	Chymotrypsin
ERINDLAFPHEY	1	1	1	CUFF.12124.1		0	0.008152	24.97	0.015921	2	1503.72	-3.33994	1	Chymotrypsin
KAKSPIKDGDIERKAGETW	3	1	1	CUFF.27536.1		0	8.19e-06	23.91	0.0138191	2	2129.14	1.60348	0	Chymotrypsin
SNVSVKGELIRPMPETDEIGIFEKETNDMIPL	1	1	1	CUFF.3579.1		0	0.1037	23.67	0.00515444	4	3601.8	-4.03373	2	Chymotrypsin
LVTNPQDNPcRTVL	1	1	1	CUFF.8992.1	C10(Carbamidomethyl)	0	0.06716	22.82	0.0360453	2	1626.82	-1.15964	1	Chymotrypsin
ETGIIDEIIERHLY	1	1	1	CUFF.10208.1		0	1.463e-06	22.58	0.0303643	3	1700.88	-0.915436	1	Chymotrypsin
KIDVVNRIIDSVINL	1	1	1	CUFF.846.1		0	0.0143	22.49	0.0059182	3	1711.01	0.389093	0	Chymotrypsin
IGSEcDKNKGLL	1	1	1	CUFF.25403.1	C5(Carbamidomethyl)	0	0.07234	22.14	0.0342128	2	1333.68	2.69399	1	Chymotrypsin
GTNVVSARDYQPEDMKQVARY	1	2	1	CUFF.26296.1		0	0.000469	22.08	0.0195124	3	2427.18	2.73398	1	Chymotrypsin
cRSVGEAAGVLEINQKIKKF	1	1	1	CUFF.24543.1	C1(Carbamidomethyl)	0	2.96e-05	21.73	0.0151071	4	2247.22	-2.05943	1	Chymotrypsin
GWGcNIQHRL	1	1	1	CUFF.18690.1	C4(Carbamidomethyl)	0	0.02896	21.57	0.0459773	2	1240.6	-1.02096	1	Chymotrypsin
QVHDSGFVGAIKIFDSKVF	1	1	1	CUFF.24508.1		0	0.0005123	21.55	0.031143	4	2094.11	2.44738	2	Chymotrypsin
WSDADTVNPELRNTcHY	1	1	1	CUFF.12124.1	C15(Carbamidomethyl)	0	2.205e-05	21.46	0.0110747	3	2077.9	-0.85273	2	Chymotrypsin
SLAQKKPKFY	1	1	1	CUFF.24098.1		0	0.008164	20.46	0.0148417	2	1209.7	0.472233	2	Chymotrypsin
VLDNISKL	1	1	1	CUFF.6523.1		0	0.0622	19.89	0.0400004	2	901.535	-0.434361	1	Chymotrypsin
HQNQVDALKADFNSF	1	1	1	CUFF.5262.1		0	0.001165	19.61	0.0355536	2	1733.81	-6.25166	2	Chymotrypsin
KRIGPVKRLF	1	1	1	CUFF.12124.1		0	0.1117	19.52	0.0111422	3	1213.79	0.484247	1	Chymotrypsin
VGTREGNIREYDENDEPTTY	1	1	1	CUFF.24508.1		0	0.0009658	19.01	0.0244926	3	2358.05	-0.384628	1	Chymotrypsin
GGKEVENcAKQY	1	1	1	CUFF.24508.1	C8(Carbamidomethyl)	0	0.0003037	18.88	0.0705337	2	1382.64	0.930028	0	Chymotrypsin
ALQRNPNISKF	1	1	1	CUFF.6523.1		0	0.01348	18.81	0.0670765	2	1287.72	2.175	1	Chymotrypsin
YMKQTGTLDNAcGIIAcL	1	1	1	CUFF.10501.1	C12(Carbamidomethyl); C17(Carbamidomethyl)	0	0.04046	18.63	0.034272	2	2028.95	-3.29499	2	Chymotrypsin
SAYPRDLDYKRF	2	1	1	CUFF.25551.1		0	0.00482	18.54	0.0783769	3	1530.77	-0.882841	2	Chymotrypsin
KNKEEVNRL	1	1	1	CUFF.25352.1		0	0.03116	18.43	0.0574196	2	1129.63	-2.98804	0	Chymotrypsin
SSDERTIATGEIGPKPSIY	1	1	1	CUFF.27098.1		0	9.115e-07	18.38	0.0667971	2	2021.02	3.11161	0	Chymotrypsin
TKGKFIDENTY	1	1	1	CUFF.26432.1		0	0.06907	18.25	0.0927666	2	1315.65	0.725793	1	Chymotrypsin
IKQNMPTEDSPY	1	1	1	CUFF.24543.1		0	0.02991	17.78	0.0725253	2	1422.66	2.24407	0	Chymotrypsin
TADRKIITSGDDNKIMVW	1	1	1	CUFF.24508.1		0	0.002254	17.74	0.0807684	2	2063.06	1.54729	0	Chymotrypsin
VLPKGSRSVDAIGF	1	1	1	CUFF.24508.1		0	0.02093	17.17	0.0738687	2	1445.81	0.69863	0	Chymotrypsin
AKIDLPNNAKAL	1	1	1	CUFF.18690.1		0	0.004396	16.8	0.035518	2	1267.74	0.428367	0	Chymotrypsin
TSERVDLVELPKTIEQTFVGKW	1	1	1	CUFF.5039.1		0	0.0005742	16.72	0.0553316	4	2575.37	-1.38296	2	Chymotrypsin
HQFPIPGKY	1	1	1	CUFF.128.1		0	0.07692	16.56	0.123648	2	1086.57	-0.181971	0	Chymotrypsin
TPGVAFPcKEIQKVKSRIY	1	1	1	CUFF.128.1	C8(Carbamidomethyl)	0	3.909e-05	16.34	0.0731662	3	2221.21	-1.61383	0	Chymotrypsin
SSVAITSDRKGENILKNIY	1	1	1	CUFF.18690.1		0	0.03425	16	0.0841482	2	2108.13	-0.637019	1	Chymotrypsin
LQKAYPTEPIGVF	1	1	1	CUFF.17549.1		0	0.01937	15.44	0.171455	2	1462.79	-2.2438	1	Chymotrypsin
TAGSDRKVTYWDcY	1	1	1	CUFF.12124.1	C13(Carbamidomethyl)	0	0.006142	15.07	0.0809046	2	1721.76	3.25631	2	Chymotrypsin
ETTATEKEEMLKTF	1	1	1	CUFF.6523.1		0	0.001565	14.86	0.17799	2	1657.81	4.7044	1	Chymotrypsin
RLNKNSEVDcEKLF	1	1	1	CUFF.27536.1	C10(Carbamidomethyl)	0	0.0001633	14.08	0.256001	3	1751.88	2.38715	2	Chymotrypsin
ITKKDYQEVGHNIF	1	1	1	CUFF.25403.1		0	0.004612	14.06	0.18258	2	1691.88	2.36228	1	Chymotrypsin
GKSIGEFQIMQAKIADMY	1	1	1	CUFF.17268.1		0	0.02939	14.03	0.171984	3	2030.01	-0.0055126	1	Chymotrypsin
ALScEALIPDAKSKEKIW	1	1	1	CUFF.24543.1	C4(Carbamidomethyl)	0	0.00174	13.94	0.161458	3	2059.08	-2.97231	2	Chymotrypsin
FKDGYTDIRGKF	1	1	1	CUFF.846.1		0	0.00402	13.65	0.252439	3	1446.73	-2.36758	2	Chymotrypsin
NcHRAFPcFDQPDLRAVL	1	1	1	CUFF.24543.1	C2(Carbamidomethyl); C8(Carbamidomethyl)	0	0.005061	12.51	0.185146	4	2216.05	0.4775	2	Chymotrypsin
KIINPNKIPcTVKF	1	1	1	CUFF.24121.1	C10(Carbamidomethyl)	0	0.07847	11.57	0.184606	3	1671.96	0.173954	0	Chymotrypsin
VRSKKTGEVRLEKGKQTF	1	1	1	CUFF.27536.1		0	0.003983	11.57	0.0975277	3	2091.21	0.876551	1	Chymotrypsin
GSKGEQTSHAcVTY	1	1	1	CUFF.24508.1	C11(Carbamidomethyl)	0	0.001826	11.31	0.170109	2	1524.68	0.530872	0	Chymotrypsin
DLREAKSDGKcYPY	1	1	1	CUFF.6523.1	C11(Carbamidomethyl)	0	0.00053	11.09	0.350116	3	1701.79	0.812531	1	Chymotrypsin
SGGKDGNVIISDPNSEQIERKIQVGELIRAIDY	2	1	1	CUFF.24508.1		0	3.803e-08	10.98	0.0917694	4	3613.89	1.28953	1	Chymotrypsin
AVQAIKEIENTKKNVTEEMFDSY	1	1	1	CUFF.18690.1		0	0.01443	10.76	0.3106	3	2687.33	0.752149	1	Chymotrypsin
SGGKDGNVIISDPNSEQIERKIQVGEL	1	1	1	CUFF.24508.1		0	0.04251	10.7	0.18725	3	2882.48	-0.480935	0	Chymotrypsin
TSGTTGNPKGVML	1	1	1	CUFF.25615.1		0	0.01064	9.72	0.645291	2	1262.64	-3.04818	0	Chymotrypsin
GQIAGRHLVSHPAVDKIAF	1	1	1	CUFF.21300.1		0	0.1141	9.08	0.321346	3	2016.11	-1.62812	1	Chymotrypsin
KFKPGIPDNISELF	1	1	1	CUFF.24121.1		0	0.1141	8.5	0.621517	3	1604.87	-0.932076	2	Chymotrypsin
AQDKENHTDDITSIGISRDRAY	1	1	1	CUFF.24508.1		0	0.0169	7.72	0.464871	3	2505.2	1.2082	0	Chymotrypsin
KNPVVEEISKNLGEFEY	1	1	1	CUFF.21110.1		0	0.009822	7.25	0.894733	2	1995	-2.03208	2	Chymotrypsin
RTQDMKVTEALNEAKDNVKY	1	1	1	CUFF.24100.1		0	0.002988	6.53	0.867091	4	2353.19	2.19662	1	Chymotrypsin
TSGTTGTPKGAMISHLNY	1	1	1	CUFF.6691.1		0	0.006124	5.98	1.1608	2	1835.89	-0.539454	1	Chymotrypsin
SFNIEDYGKNARAHVF	1	1	1	CUFF.846.1		0	0.09749	5.55	0.947281	2	1867.88	-13.0181	2	Chymotrypsin
YVINDAHNHGVSAITATNDcKRIISGGDQGEVRVW	1	1	1	CUFF.12124.1	C20(Carbamidomethyl)	0	0.007927	5.41	0.28774	3	3852.89	2.38524	1	Chymotrypsin
IQSGLPVHPcLVEGGF	1	1	1	CUFF.8736.1	C10(Carbamidomethyl)	0	0.05289	4.97	1.91052	2	1709.88	8.67007	1	Chymotrypsin
SMDERRQIGEGRVSDENRGPKKGGASTL	1	1	1	CUFF.24508.1		0	0.04104	4.29	0.986838	5	3030.52	1.77754	0	Chymotrypsin
SAKQKEAILKYAEVEDKVMEH	1	1	1	CUFF.8294.1		0	0.009045	4.15	1.0384	4	2446.26	-3.07754	2	Chymotrypsin
VTcGGDKTIRVW	1	1	1	CUFF.27098.1	C3(Carbamidomethyl)	0	0.09021	4.05	2.7155	2	1391.71	-3.5493	0	Chymotrypsin
cFKDIIGIENIKKDKRVEF	1	1	1	CUFF.7264.1	C1(Carbamidomethyl)	0	0.109	2.61	1.59	4	2352.26	-4.55759	1	Chymotrypsin
GMHAIKNRPVcVGDKIVARPIMY	1	1	1	CUFF.26213.1	C11(Carbamidomethyl)	0	0.001412	2.47	1.67041	3	2625.4	3.36324	0	Chymotrypsin
DGQAIRMLDGSDSGEINALDITREGEHF	1	1	1	CUFF.12124.1		0	9.938e-05	2.11	0.61372	4	3046.41	-2.03513	2	Chymotrypsin
GTNVVSARDYQPEDMKQVARY	1	2	1	CUFF.26295.1		0	0.000469	22.08	0.0195124	3	2427.18	2.73398	1	Chymotrypsin
VAWSPNTSSVFASVADDGRIE	1	1	1	CUFF.5488.1		0	0.000747024	114.38	1.14897e-11	2	2208.06	2.13297	2	GluC
FLIQNLIDAIRE	1	1	1	CUFF.8375.1		0	0.02501	71.75	2.3392e-07	2	1444.82	0.966933	1	GluC
QSMISKLKIE	1	1	1	CUFF.5438.1		0	0.08523	69.52	3.18306e-07	2	1176.66	-1.89651	0	GluC
KKKLGGGPTEE	1	1	1	CUFF.6523.1		0	0.02089	68.29	4.59581e-07	2	1143.64	-1.27464	1	GluC
NcAKQYAQDKE	1	1	1	CUFF.24508.1	C2(Carbamidomethyl)	0	0.02285	67.24	6.23037e-07	2	1354.61	0.182533	1	GluC
GQAIRMLDGSDSGE	1	1	1	CUFF.12124.1		0	0.003575	65.55	6.12947e-07	2	1435.65	-0.446275	2	GluC
NLSNLVLINLLE	1	1	1	CUFF.846.1		0	0.09352	65.32	3.81894e-07	2	1354.79	-0.800824	0	GluC
GAGcDNMTAVIVMFKHQE	2	1	1	CUFF.28436.1	C4(Carbamidomethyl)	0	0.002648	64.45	8.79359e-07	2	2007.92	5.04177	1	GluC
ALDNGKTLTNANMVDVE	1	1	1	CUFF.21300.1		0	0.009297	64.26	1.36865e-06	2	1804.87	-0.997836	2	GluC
KIHQDDKTKIE	1	1	1	CUFF.1534.1		0	0.01055	61.84	1.76752e-06	2	1354.73	-0.788635	2	GluC
FGQLARKFNAVDLALGTPE	1	1	1	CUFF.8736.1		0	0.008677	61.28	3.57471e-06	2	2047.1	-1.07127	1	GluC
KLLYNFPDANLGVRE	2	1	1	CUFF.27001.1		0	0.001969	60.24	3.87957e-06	2	1748.93	-1.41899	1	GluC
NHTDDITSIGISRD	2	1	1	CUFF.24508.1		0	0.02879	59.54	4.16899e-06	2	1543.74	0.340597	2	GluC
ITSIGISRD	1	1	1	CUFF.24508.1		0	0.2173	58.48	5.81814e-06	2	961.532	0.282336	0	GluC
GVGKKGVYGSKGE	2	1	1	CUFF.24508.1		0	0.008149	58.27	4.39362e-06	2	1265.68	-0.216001	0	GluC
VVWTKGFDKFE	2	1	1	CUFF.27001.1		0	0.03142	57.69	5.95755e-06	2	1355.7	-0.428681	1	GluC
NFKKDDVVIRE	1	1	1	CUFF.8783.1		0	0.03917	57.41	9.71301e-06	3	1362.74	0.905483	2	GluC
GKGVFYWSDGSKYTGE	1	1	1	CUFF.21110.1		0	0.004062	57.21	4.37248e-06	2	1780.82	-0.0430971	1	GluC
TNLLVIHRFFE	2	1	1	CUFF.846.1		0	0.05332	56.99	6.69954e-06	2	1388.77	0.915695	0	GluC
TLIAYNQSGTNFIPVTIKD	1	1	1	CUFF.27536.1		0	0.003071	56.95	8.07347e-06	2	2095.12	5.31729	0	GluC
SIISAITNIAQTTMKAE	2	1	1	CUFF.1534.1		0	0.002481	55.88	1.04582e-05	2	1791.95	0.087506	0	GluC
NTIQQLVSFKPE	1	1	1	CUFF.26432.1		0	0.02793	55.68	1.46014e-05	2	1403.75	0.967947	0	GluC
KGYLIKDDAE	1	1	1	CUFF.7264.1		0	0.06195	54.75	1.55759e-05	2	1151.6	2.71658	2	GluC
IFWLTHGKTGDE	2	1	1	CUFF.6523.1		0	0.04567	54.43	1.65866e-05	2	1403.7	-0.238899	1	GluC
KIEDTMTSNIKE	1	1	1	CUFF.29472.1		0	0.03069	54.41	1.90178e-05	2	1408.7	-0.860274	2	GluC
SHNIDLNSE	1	1	1	CUFF.24543.1		0	0.2365	53.61	1.21943e-05	2	1028.46	0.396687	1	GluC
VQYLYTAFRPLE	1	1	1	CUFF.24417.1		0	0.05626	53.33	1.88129e-05	2	1499.78	-3.40317	0	GluC
DTFNSMITFFDQKE	1	1	1	CUFF.9099.1		0	0.06089	53.25	9.22645e-06	2	1722.77	-0.0286546	2	GluC
KGTLPNINIYDYPD	1	1	1	CUFF.27467.1		0	0.1558	52.72	2.91338e-05	2	1622.8	-0.772817	1	GluC
LPVMNLSDYFDQTKQKGLSIE	2	1	1	CUFF.18690.1		0	0.008898	52.66	2.1409e-05	2	2426.22	-2.09203	2	GluC
QGYLFTNDKE	1	1	1	CUFF.25021.1		0	0.2017	52.48	1.63832e-05	2	1214.57	0.153162	1	GluC
DTSLGFKAFGGLPGPYIKD	2	1	1	CUFF.28134.1		0	0.005231	52.1	2.43555e-05	2	1983.03	1.45877	1	GluC
VAKYKKKLE	2	1	1	CUFF.6523.1		0	0.05012	50.56	8.7694e-06	2	1106.69	-0.631448	0	GluC
LALIGKAINKSE	2	2	1	CUFF.26295.1		0	0.04106	50.02	1.24426e-05	2	1256.76	0.420764	0	GluC
YADRVIQNcKALSDE	2	2	1	CUFF.26295.1	C9(Carbamidomethyl)	0	0.005578	50	3.35e-05	2	1781.85	-1.95464	2	GluC
NFTSSAVMQAVGSPLMNKYSE	2	1	1	CUFF.25551.1		0	0.03214	49.69	3.70526e-05	2	2261.07	5.88713	0	GluC
NAcINLcNSQSKE	1	1	1	CUFF.3579.1	C3(Carbamidomethyl); C7(Carbamidomethyl)	0	0.022	49.43	1.25427e-05	2	1537.67	-2.55459	0	GluC
VAFSQKISDNPLTcISLHGSRAAIGDSE	1	1	1	CUFF.6523.1	C14(Carbamidomethyl)	0	0.001222	49.43	3.02166e-05	3	2973.48	0.701477	2	GluC
RAYAcSGQNGSAPVcFVWDAVTGE	1	1	1	CUFF.24508.1	C5(Carbamidomethyl); C15(Carbamidomethyl)	0	0.008205	48.87	1.29411e-05	2	2602.16	3.9474	1	GluC
IVSMQATKKLLQLQAE	1	1	1	CUFF.27536.1		0	0.0231	48.68	3.38797e-05	2	1801.03	2.46491	0	GluC
VKVRFGHLE	1	1	1	CUFF.27536.1		0	0.125	48.39	2.10072e-05	2	1084.62	-1.32566	0	GluC
FNIVNTSDKPIRFE	1	1	1	CUFF.24121.1		0	0.01447	48.23	6.8393e-05	2	1679.88	0.986592	1	GluC
FNKFKNNPQMLARE	1	1	1	CUFF.7325.1		0	0.03887	47.76	9.88216e-05	3	1736.89	-0.562495	0	GluC
SDWNAAFGGFDWHE	1	1	1	CUFF.3896.1		0	0.01329	47.48	1.78226e-05	2	1638.66	-1.74821	2	GluC
GMKIAASDALAQLAREE	1	1	1	CUFF.128.1		0	0.03169	47.46	8.61472e-05	3	1773.92	0.794587	2	GluC
VRVWKIGSQTQTmE	1	1	1	CUFF.12124.1	M13(Oxidation)	0	0.06237	47.38	9.68893e-05	2	1678.86	-0.214798	0	GluC
cKRIISGGDQGE	2	1	1	CUFF.12124.1	C1(Carbamidomethyl)	0	0.04897	47.15	9.05937e-05	2	1319.64	0.24669	1	GluC
AGPLKYLIGTE	1	1	1	CUFF.6523.1		0	0.08922	46.56	6.84481e-05	2	1161.65	-0.661934	0	GluC
IGIFAGVSKE	1	1	1	CUFF.3896.1		0	0.2088	46.11	6.36756e-05	2	1020.57	1.21082	0	GluC
GSLPLQNTNYQKSE	1	1	1	CUFF.846.1		0	0.07843	45.61	0.00011129	2	1578.77	-5.37743	0	GluC
THLFDQNKYFNEE	1	1	1	CUFF.846.1		0	0.01977	45.61	8.38108e-05	2	1684.76	0.264973	2	GluC
LDLSGIKQQAKSFE	2	2	1	CUFF.21364.1		0	0.01794	45.45	0.000141125	2	1563.84	-1.14219	1	GluC
VIDNPVSTRE	1	1	1	CUFF.25403.1		0	0.1325	45.38	8.8369e-05	2	1129.59	1.88596	1	GluC
RAYAcSGQNGSAPVcFVWD	1	1	1	CUFF.24508.1	C5(Carbamidomethyl); C15(Carbamidomethyl)	0	0.009139	45.31	2.93745e-05	2	2144.93	-0.672363	0	GluC
NDALSFKIYGTPTQE	1	1	1	CUFF.5111.1		0	0.03922	44.59	0.000144228	2	1683.83	1.55571	1	GluC
NDVVLSYLPLAHcYE	1	1	1	CUFF.6691.1	C13(Carbamidomethyl)	0	0.0124	44.19	0.000116225	2	1792.86	0.394117	1	GluC
YNIDAGPLKYLIGTE	2	1	1	CUFF.6523.1		0	0.05614	43.84	0.000171415	2	1666.87	-1.11131	1	GluC
LTVVDLPGLTRIPLAGSKQPDNIYE	1	1	1	CUFF.25021.1		0	0.02217	43.76	7.78344e-05	2	2709.49	3.67368	2	GluC
FKLVPIVVGSIDNKKE	2	3	1	CUFF.21709.1		0	0.007833	43.75	4.84951e-05	3	1786.05	0.37934	1	GluC
SLVAKGIDINE	1	1	1	CUFF.9099.1		0	0.1296	43.72	0.000193202	2	1158.64	-1.07005	1	GluC
LNKALPILKE	1	1	1	CUFF.25561.1		0	0.1877	43.64	4.31489e-05	3	1138.72	-1.17502	0	GluC
KQVVLVYDGE	1	1	1	CUFF.3579.1		0	0.2482	43.64	0.000166518	2	1149.61	-0.126596	1	GluC
FEPLISVLNGAE	1	1	1	CUFF.18690.1		0	0.06671	42.94	0.000231213	2	1288.68	-0.772526	1	GluC
SSNRLTPTVIAFGE	1	1	1	CUFF.5755.1		0	0.06171	42.82	0.000271646	2	1491.78	0.046747	0	GluC
STMFKQTVFHPDE	2	1	1	CUFF.12124.1		0	0.02129	42.8	0.000173186	3	1566.72	-0.680871	1	GluC
cWTINPSAKSPTHLE	1	1	1	CUFF.18690.1	C1(Carbamidomethyl)	0	0.07405	42.56	0.000207985	3	1740.84	-0.706274	0	GluC
SKKVQGNIAKFEPE	2	1	1	CUFF.21110.1		0	0.07877	42.52	0.000187519	2	1574.85	0.494323	1	GluC
IGPKMFTYQDHE	2	1	1	CUFF.27536.1		0	0.08415	41.55	0.000237946	3	1465.67	-2.77445	1	GluC
VISRANDSDYGLASAVFTQSLD	1	1	1	CUFF.21300.1		0	0.0147	41.45	0.000186197	2	2329.12	-4.22653	2	GluC
IAGIKSPGISQIAYE	1	1	1	CUFF.9099.1		0	0.04307	41.15	0.000226372	2	1546.85	-0.801776	0	GluC
DKLLNTLSTFE	1	1	1	CUFF.1049.1		0	0.1094	40.7	0.000378756	2	1280.67	1.29858	1	GluC
SKIQKKLQTE	1	1	1	CUFF.9901.1		0	0.1512	40.56	0.000127458	2	1202.71	-0.394803	0	GluC
RVATKSKGMKHAE	3	1	1	CUFF.6523.1		0	0.07144	40.53	0.00026996	2	1442.79	-0.169803	0	GluC
YSYLKNDKIIDKAKE	1	1	1	CUFF.18690.1		0	0.01351	40.49	0.000317123	3	1827.99	0.46213	2	GluC
GTGIFFWPDGRVYE	1	1	1	CUFF.26319.1		0	0.07474	40.42	0.000240572	2	1643.77	-6.39591	1	GluC
SQLLTAGSDRKVTYWD	1	1	1	CUFF.12124.1		0	0.05071	40.35	0.000382867	2	1839.93	3.52188	1	GluC
NVKKcTTLKDNE	2	1	1	CUFF.27536.1	C5(Carbamidomethyl)	0	0.06	40.17	0.000475998	3	1449.74	-0.73528	1	GluC
KTMKSLGQDTIKAIARAGPE	1	1	1	CUFF.27536.1		0	0.01741	40.02	0.000338438	4	2115.16	-0.159382	1	GluC
LRLAYTPGVAFPcKE	2	1	1	CUFF.128.1	C13(Carbamidomethyl)	0	0.09502	40	0.00046	3	1721.9	0.199183	0	GluC
IIHNYSSLDEE	1	1	1	CUFF.17549.1		0	0.1116	39.58	0.000352493	2	1319.61	-0.219547	2	GluC
GDLLSNIFTTKE	1	1	1	CUFF.26015.1		0	0.09502	39.33	0.000478392	2	1337.7	1.25397	1	GluC
KYSSVAITSDRKGE	1	1	1	CUFF.18690.1		0	0.04464	39.21	0.000419825	2	1540.79	-2.4189	1	GluC
MKVSASQHPVLISE	1	1	1	CUFF.25403.1		0	0.04455	38.74	0.000474491	2	1525.81	0.725008	0	GluC
SKVFSGGKDGNVIISDPNSE	2	1	1	CUFF.24508.1		0	0.01472	38.6	0.000600467	2	2050.01	2.49867	2	GluC
KITNAGLKKYE	2	1	1	CUFF.24098.1		0	0.1349	38.22	0.000195859	3	1264.72	-1.15387	0	GluC
GKKMSQILRAE	1	1	1	CUFF.1534.1		0	0.2346	38.16	0.000442994	3	1260.71	1.22058	0	GluC
KLcNNSLTPIKE	1	1	1	CUFF.25403.1	C3(Carbamidomethyl)	0	0.1216	38	0.000641882	2	1416.75	0.0347364	0	GluC
NFRcLcTGE	1	1	1	CUFF.15473.1	C4(Carbamidomethyl); C6(Carbamidomethyl)	0	0.1947	37.78	0.000308441	2	1156.49	0.452523	0	GluC
DAKPWATFIEVPGVKFE	3	1	1	CUFF.25021.1		0	0.02329	37.57	0.000691189	2	1934.01	0.113658	2	GluC
MFANADTKSSQAKMFFE	2	1	1	CUFF.166.1		0	0.05621	37.56	0.000385854	2	1952.88	-2.73503	1	GluC
AQAKHQAARLQQE	2	1	1	CUFF.27536.1		0	0.03886	37.55	0.000870172	2	1478.78	-0.850594	0	GluC
LVTTSTDGRLLWWD	2	1	1	CUFF.6523.1		0	0.1305	37.31	0.000780278	2	1662.85	-1.53614	1	GluC
QTPLSGLRVAE	2	1	1	CUFF.21300.1		0	0.1586	37.08	0.000352592	2	1170.65	-1.05867	0	GluC
AFNcHRAFPcFDQPD	2	1	1	CUFF.24543.1	C4(Carbamidomethyl); C10(Carbamidomethyl)	0	0.02544	36.87	0.000205102	2	1881.79	4.45436	1	GluC
KSLTDPLFRFLE	1	1	1	CUFF.1049.1		0	0.06367	36.82	0.000571917	2	1465.8	-0.937939	1	GluC
SKDITIQNTGLVPALFKIE	1	1	1	CUFF.28399.1		0	0.0632	36.57	0.000671893	3	2087.17	-1.17139	1	GluC
VLNTLLPLVKE	1	1	1	CUFF.5111.1		0	0.1757	36.47	0.00022489	2	1238.77	-0.798919	0	GluC
IVTHPKEHE	2	1	1	CUFF.27002.1		0	0.1981	36	0.0013941	2	1089.57	-1.11863	1	GluC
FHNNNIHGKGVYE	1	1	1	CUFF.21110.1		0	0.0475	35.82	0.00102109	2	1528.73	-0.251147	0	GluC
SSFTLFNVPKSSE	1	1	1	CUFF.1049.1		0	0.04625	35.24	0.00124179	2	1442.72	-0.174198	0	GluC
NGcFIKIHTLEE	1	1	1	CUFF.27536.1	C3(Carbamidomethyl)	0	0.03556	35.18	0.00118322	2	1460.71	-4.36123	1	GluC
VISLIPNSKE	1	1	1	CUFF.5111.1		0	0.2496	35.09	0.000805329	2	1099.64	0.655588	0	GluC
TVFLGGHKFQLNNcDE	1	1	1	CUFF.24602.1	C14(Carbamidomethyl)	0	0.03443	35.03	0.000879342	2	1878.88	-0.891804	1	GluC
ILWMLKDKE	1	1	1	CUFF.846.1		0	0.1394	34.94	0.00149092	2	1175.65	0.604528	1	GluC
IITVKGGIFSKRDE	2	1	1	CUFF.27536.1		0	0.04016	34.89	0.00069733	3	1562.89	1.02789	1	GluC
KHDQYFTLFDYLE	2	1	1	CUFF.5262.1		0	0.06971	34.54	0.00108984	3	1718.81	1.15038	2	GluC
NNLKALSKTVLVDLPQE	1	1	1	CUFF.24100.1		0	0.07098	33.95	0.000684619	3	1882.06	-1.0399	1	GluC
DQIRNLALLLGPDFMAD	1	1	1	CUFF.27536.1		0	0.1286	33.94	0.00197786	2	1901.97	-2.64182	2	GluC
VRVWKIGSQTQTME	1	1	1	CUFF.12124.1		0	0.06694	33.9	0.00185358	2	1662.87	1.64361	0	GluC
DQILKTLQNSSNILAD	1	1	1	CUFF.25561.1		0	0.127	33.89	0.00173536	2	1772.94	1.89913	1	GluC
DTWLIKGPQTYYPFVDE	1	1	1	CUFF.27536.1		0	0.1521	33.87	0.00155878	2	2072.01	5.57024	2	GluC
ITLLFGNRSE	1	1	1	CUFF.16329.1		0	0.1942	33.65	0.00127298	2	1149.63	0.608392	0	GluC
LQVRADKIKHDSE	2	1	1	CUFF.27536.1		0	0.04302	33.57	0.0018241	3	1538.83	1.06123	2	GluC
ILKPYYDKYLE	1	1	1	CUFF.24543.1		0	0.1747	33.54	0.00183674	2	1444.77	-0.511725	1	GluC
FAPSYLSNVSVKGE	1	1	1	CUFF.3579.1		0	0.1066	33.54	0.00161545	2	1497.76	0.997486	0	GluC
AKNYFIPTEIPFFKD	2	1	1	CUFF.3579.1		0	0.05022	33.36	0.00200673	2	1829.95	0.79607	1	GluC
FYMISHAGPTGLQcPIRYE	2	1	1	CUFF.166.1	C14(Carbamidomethyl)	0	0.02285	33.04	0.00126631	2	2240.07	1.41972	0	GluC
TSGTIYKGRTKGMNE	1	1	1	CUFF.128.1		0	0.03097	33.03	0.00191629	2	1642.82	-1.02588	0	GluC
VKKISRDVEE	1	1	1	CUFF.25551.1		0	0.2414	32.99	0.00210984	2	1202.67	0.309897	2	GluC
TLDPIADSRE	1	1	1	CUFF.5488.1		0	0.1407	32.92	0.00178677	2	1116.55	-1.14085	2	GluC
IKVNHKDDQAVSASHD	1	1	1	CUFF.12124.1		0	0.01973	32.71	0.00208961	3	1763.87	1.06664	2	GluC
FSPNQIFGKFD	1	1	1	CUFF.24100.1		0	0.1017	32.62	0.00213336	2	1299.63	-2.61678	0	GluC
KGKQTFILKPNE	1	1	1	CUFF.27536.1		0	0.2522	32.62	0.00150429	3	1402.8	-0.354702	0	GluC
DKTVMIWTRE	1	1	1	CUFF.24508.1		0	0.1635	32.47	0.00311432	2	1278.65	-1.79877	1	GluC
GQRIHVAKE	2	1	1	CUFF.24543.1		0	0.109	32.38	0.000576727	2	1037.58	-0.324701	0	GluC
FLcALTMLSHSTLDE	1	1	1	CUFF.27098.1	C3(Carbamidomethyl)	0	0.07567	32.12	0.00251642	2	1737.83	5.2428	1	GluC
ISVAVSTPTGLVVPVLRNcE	1	1	1	CUFF.26213.1	C19(Carbamidomethyl)	0	0.05111	32.01	0.0020459	2	2111.15	0.865619	0	GluC
LKQLGNKVVTGGTE	1	2	1	CUFF.26295.1		0	0.02905	31.98	0.00177484	2	1443.81	-1.65168	0	GluC
IINIIDKAKE	1	1	1	CUFF.7652.1		0	0.09463	31.44	0.00118436	3	1156.69	0.0323362	1	GluC
NINPNGPVDNKKLE	2	1	1	CUFF.18690.1		0	0.06169	31.39	0.00319487	2	1551.81	1.52577	1	GluC
IADSVGAYLLADVAHYSGLLVGE	1	1	1	CUFF.25551.1		0	0.02768	31.13	0.0028138	2	2333.2	0.727695	2	GluC
LDGLNSKLRWANDE	1	1	1	CUFF.5262.1		0	0.03174	31.08	0.00347024	2	1630.82	-1.14383	2	GluC
AKISGDSLVITQTVPE	1	1	1	CUFF.24543.1		0	0.155	31.08	0.00253445	2	1657.9	0.240874	1	GluC
VAGLIGDIASTFIKKE	2	1	1	CUFF.29505.1		0	0.1072	30.99	0.00179136	2	1661.95	1.08486	1	GluC
ADTIKLGPFTLFPSE	1	1	1	CUFF.3863.1		0	0.2396	30.56	0.00373585	2	1635.86	0.0191567	1	GluC
SIKTTGVAIARAKAKSE	1	1	1	CUFF.27536.1		0	0.09992	30.48	0.00152212	3	1731.01	0.330619	0	GluC
GKSFSIHKQTPHLE	1	1	1	CUFF.26295.1		0	0.01636	30.47	0.00323074	2	1608.85	0.663887	0	GluC
KIISPPYDVcTVKE	1	1	1	CUFF.7264.1	C10(Carbamidomethyl)	0	0.04881	30.31	0.00409687	2	1648.86	-0.540978	1	GluC
SGVLAVKGKQE	1	1	1	CUFF.28399.1		0	0.1868	30.21	0.00343007	2	1115.65	3.00272	0	GluC
DARADTLAHLE	2	1	1	CUFF.5262.1		0	0.2031	30.14	0.0034858	3	1211.6	-1.90203	2	GluC
RIKNAGGFVSMDRVE	1	1	1	CUFF.28436.1		0	0.08842	30.1	0.00527708	3	1678.87	-0.637322	1	GluC
GTLPTLLISKPSQLTE	1	1	1	CUFF.24121.1		0	0.06408	30.01	0.00269379	2	1697.97	-0.0836191	0	GluC
QQKGFNFKAIKND	1	1	1	CUFF.166.1		0	0.1867	29.99	0.00571314	2	1537.81	-0.660988	0	GluC
SLKIQQGKGKKLNE	2	1	1	CUFF.25551.1		0	0.09048	29.82	0.00161559	2	1570.93	1.8309	0	GluC
TFRDILLSGNNKAIIE	1	1	1	CUFF.846.1		0	0.09385	29.6	0.00339908	3	1804	0.0120722	1	GluC
ILLSIIPPLQKEE	1	1	1	CUFF.6618.1		0	0.1188	29.41	0.0011428	2	1492.9	-1.12742	1	GluC
TIITNVSTKSQD	1	1	1	CUFF.846.1		0	0.1041	29.31	0.00709178	2	1306.69	0.787783	0	GluC
TLFVTcGGDKTIRVWD	1	1	1	CUFF.27098.1	C6(Carbamidomethyl)	0	0.02295	29.28	0.00560652	3	1867.94	1.98389	1	GluC
TNKSITRLE	2	1	1	CUFF.27536.1		0	0.1774	29.17	0.00387391	2	1061.6	1.17531	0	GluC
KIDFRKISE	1	1	1	CUFF.846.1		0	0.1936	29.12	0.003184	2	1135.64	-3.02825	1	GluC
FVDFIDKYLE	1	1	1	CUFF.26802.1		0	0.1167	29.12	0.00538831	2	1288.65	6.45105	2	GluC
DIKFAPDNTQFVFGTHGGLSKIE	1	1	1	CUFF.27098.1		0	0.008909	29.01	0.00496132	3	2521.28	1.12574	2	GluC
DKILKLVSE	1	1	1	CUFF.16975.1		0	0.2109	28.98	0.00221329	2	1044.63	1.57768	1	GluC
GRVLVGTRE	1	1	1	CUFF.24508.1		0	0.2239	28.92	0.00474462	2	986.574	0.241395	0	GluC
MWITKKDYQE	1	1	1	CUFF.25403.1		0	0.1535	28.92	0.00448816	2	1341.66	3.73271	1	GluC
FFDKIDAIVAE	1	1	1	CUFF.27002.1		0	0.256	28.86	0.00487564	2	1267.66	2.75838	2	GluC
DKAKVFNQHADLVNQYND	2	1	1	CUFF.5262.1		0	0.03224	28.86	0.00403053	2	2119.02	1.46473	2	GluC
YETPFGNIKID	1	3	1	CUFF.21709.1		0	0.1942	28.78	0.0073501	2	1296.65	0.321781	1	GluC
YSLIYNNLGRDLNPETE	1	1	1	CUFF.8736.1		0	0.06738	28.78	0.00476763	2	2010.98	0.0412433	2	GluC
FVSKSVIE	1	1	1	CUFF.21300.1		0	0.2162	28.43	0.00272743	2	908.508	-0.364168	0	GluC
YVFGYRADSSRNNVYYNSE	1	1	1	CUFF.24508.1		0	0.1807	28.38	0.00210556	2	2304.04	1.97007	1	GluC
TSYRTINSSE	1	1	1	CUFF.5755.1		0	0.217	28.15	0.00444015	2	1157.54	-0.377542	0	GluC
NILKKISQKDIEKE	1	1	1	CUFF.3579.1		0	0.06855	27.86	0.00310995	2	1686	11.1325	2	GluC
NAAGTKILVGTRGGEIIE	2	1	1	CUFF.27098.1		0	0.01187	27.84	0.00411093	2	1799	0.816234	1	GluC
GKGVLMKKFGDVNGVDLE	2	1	1	CUFF.128.1		0	0.04337	27.72	0.00676176	2	1906.01	-0.682315	2	GluC
VVGLGDKYQSLFLGE	1	1	1	CUFF.8160.1		0	0.1091	27.62	0.00622734	2	1624.86	0.394463	1	GluC
FKGLMTTTLQPKE	1	1	1	CUFF.24121.1		0	0.01852	27.16	0.00701928	2	1493.8	-3.12607	0	GluC
FTASLGTNSMKAGQE	1	2	1	CUFF.21141.1		0	0.1219	27.12	0.00708423	2	1541.74	6.87332	0	GluC
GFPEPFNIKDAE	1	1	1	CUFF.25561.1		0	0.2387	26.9	0.00837113	2	1363.65	-1.1121	2	GluC
KKPVHYIIVPNTE	2	1	1	CUFF.5039.1		0	0.08593	26.87	0.00277545	2	1537.88	1.2463	0	GluC
YFSPKFLSALVDE	1	1	1	CUFF.8158.1		0	0.0666	26.86	0.00896374	2	1515.78	1.74898	1	GluC
DFAYVKPMEIQE	1	1	1	CUFF.846.1		0	0.169	26.83	0.0107896	2	1469.7	-0.161751	2	GluC
VWGLAVFPNKD	1	1	1	CUFF.27098.1		0	0.1126	26.78	0.0113343	2	1245.66	-2.98489	0	GluC
ITSHLSNKSSPGFPD	1	2	1	CUFF.26295.1		0	0.04751	26.76	0.00727477	2	1586.78	-0.255942	0	GluC
DLPRITIPTVMGVKE	1	1	1	CUFF.9099.1		0	0.06602	26.76	0.00600959	2	1668.93	-0.323109	1	GluC
cLLLKAKSPIKDGDIE	1	1	1	CUFF.27536.1	C1(Carbamidomethyl)	0	0.07416	26.67	0.00538195	3	1799.99	0.463698	2	GluC
TRKMIAASEPFE	1	1	1	CUFF.27098.1		0	0.1152	26.55	0.0105122	2	1379.7	-1.90383	1	GluC
NILKNIYQKD	1	1	1	CUFF.18690.1		0	0.1309	26.38	0.00863041	2	1248.7	1.01638	0	GluC
GQGVYILMSGLDFE	1	1	1	CUFF.17268.1		0	0.1984	26.37	0.00899631	2	1528.73	-2.47813	1	GluC
LVVSTVGKVNPKNRLAE	2	1	1	CUFF.29472.1		0	0.05612	26.2	0.00239315	4	1824.07	-1.09277	0	GluC
NTKKSGTFARLDYE	2	1	1	CUFF.18690.1		0	0.0399	26.02	0.0115016	2	1629.82	-0.826076	1	GluC
ATAKKQLAQE	1	1	1	CUFF.18690.1		0	0.1973	25.83	0.010318	2	1087.61	0.21712	0	GluC
NAKHSNITNMPIEE	1	1	1	CUFF.27001.1		0	0.08016	25.56	0.0119528	2	1597.76	-0.221495	1	GluC
DSSILRTVcGAYE	1	1	1	CUFF.24508.1	C9(Carbamidomethyl)	0	0.2408	25.54	0.0120079	2	1470.69	-0.246726	1	GluC
KTGMWYKNQYFKADPE	2	1	1	CUFF.846.1		0	0.04836	25.47	0.00808807	3	2005.94	-1.49306	1	GluC
SPIQGIMYFYKD	1	1	1	CUFF.18690.1		0	0.07108	25.43	0.0110271	2	1461.71	-1.01018	0	GluC
IYDQVVKFPKQcDRE	2	1	1	CUFF.18690.1	C12(Carbamidomethyl)	0	0.05866	25.35	0.0129826	3	1924.96	0.294205	2	GluC
LALLYNAPRAATITcLEE	1	1	1	CUFF.8783.1	C15(Carbamidomethyl)	0	0.2255	25.25	0.0119415	2	2019.06	3.14668	1	GluC
KLQQYFEK	1	1	1	CUFF.8736.1		0	0.1567	24.92	0.00644214	2	1083.58	1.41675	1	GluC
GGcTLPISVNSQIFTcNKDEKVE	2	1	1	CUFF.16923.1	C3(Carbamidomethyl); C16(Carbamidomethyl)	0	0.05882	24.55	0.00701504	3	2596.23	-2.59561	2	GluC
DFLSQVKILE	1	1	1	CUFF.8783.1		0	0.2329	24.5	0.0131281	2	1191.66	-1.01296	1	GluC
GKKTLGcTRIE	1	1	1	CUFF.6523.1	C7(Carbamidomethyl)	0	0.2221	24.43	0.0146034	2	1262.69	3.13392	0	GluC
cLYTNVLSRITSE	1	1	1	CUFF.3579.1	C1(Carbamidomethyl)	0	0.1333	24.25	0.0140939	2	1555.78	0.925276	0	GluC
HYSQGILNLRE	1	1	1	CUFF.18401.1		0	0.09166	24.13	0.0156479	2	1329.69	-0.860626	0	GluC
FINcVKLLGSSFGGINLE	1	1	1	CUFF.128.1	C4(Carbamidomethyl)	0	0.1191	24.12	0.017233	2	1968.02	-1.28057	0	GluC
GLPVGIQVcTRSFKDEE	1	1	1	CUFF.18401.1	C9(Carbamidomethyl)	0	0.06786	23.6	0.0148415	2	1934.97	1.52629	2	GluC
FFNMFMDKLE	1	1	1	CUFF.3620.1		0	0.1602	23.2	0.0172307	2	1321.6	1.20632	1	GluC
SSILRTVcGAYE	1	1	1	CUFF.24508.1	C8(Carbamidomethyl)	0	0.2075	22.67	0.0251451	2	1355.66	0.702517	0	GluC
FINMNIIPFERD	1	1	1	CUFF.10872.1		0	0.06976	22.67	0.0281192	2	1508.75	-1.16711	1	GluC
WSKKPGHYE	1	1	1	CUFF.24508.1		0	0.1521	22.47	0.0220833	3	1131.56	0.0533701	0	GluC
RGALMGYFFNRDSAE	1	1	1	CUFF.24543.1		0	0.1538	22.22	0.0188934	3	1733.81	0.276071	1	GluC
IKDIDPPNNIQKSMILQVE	2	1	1	CUFF.1534.1		0	0.1435	22.2	0.0219934	2	2195.17	-4.01359	2	GluC
LLRQLPVMFSDSSEYE	1	1	1	CUFF.23530.1		0	0.1741	22.09	0.0271927	2	1913.93	1.86152	2	GluC
AGNKTSFVAFRGDKLPSSGVSVHQE	2	1	1	CUFF.18690.1		0	0.1591	22	0.0205061	5	2618.33	0.0314648	1	GluC
ASTDKPQSFKSALLLE	1	1	1	CUFF.846.1		0	0.1777	21.84	0.0255308	2	1734.93	1.81346	1	GluC
NYFTGETPDHQSE	1	1	1	CUFF.6523.1		0	0.1265	21.46	0.00712804	2	1524.63	2.51194	2	GluC
LDSIDGNPIRLQHLVNQAKPTGHIASSFNE	1	1	1	CUFF.24098.1		0	0.01594	21.23	0.0154438	3	3271.68	-2.00605	2	GluC
ILLSGNNKAIIE	1	1	1	CUFF.846.1		0	0.2074	21.22	0.0132141	2	1284.75	1.90306	0	GluC
SANDAILNALDSLGYKSE	1	1	1	CUFF.25646.1		0	0.1311	21.08	0.0401613	2	1880.93	2.56421	2	GluC
GNLNLSRALGD	1	1	1	CUFF.28436.1		0	0.233	20.78	0.0304995	2	1129.59	-2.01285	0	GluC
NSIQFGKPVLLE	1	1	1	CUFF.25561.1		0	0.2586	20.73	0.0359244	2	1344.75	0.638077	0	GluC
FLVTNPQDNPcRTVLAFKcFGAKE	1	1	1	CUFF.8992.1	C11(Carbamidomethyl); C19(Carbamidomethyl)	0	0.03665	20.54	0.0229601	3	2812.39	-1.31065	1	GluC
FEDFGNRITSNLKQNE	1	1	1	CUFF.13256.1		0	0.03582	20.01	0.0289333	2	1911.92	-0.51498	2	GluC
DNKYVAAADNHND	1	1	1	CUFF.24508.1		0	0.1712	19.75	0.0190666	2	1446.63	0.658436	2	GluC
GVLKTVPMKMINSVE	1	1	1	CUFF.8736.1		0	0.1739	19.72	0.0415972	2	1645.9	0.221057	0	GluC
ARHFNGDGIIDKVE	1	2	1	CUFF.26295.1		0	0.1398	19.61	0.0448522	3	1570.8	0.365683	2	GluC
IITHLKSFDHLEPYLIE	2	1	1	CUFF.18690.1		0	0.1669	19.45	0.0476705	3	2068.12	2.03733	2	GluC
LKKITNYSccSE	1	1	1	CUFF.18690.1	C9(Carbamidomethyl); C10(Carbamidomethyl)	0	0.1013	19.44	0.0392481	2	1502.7	0.394328	0	GluC
cFAQSKLVPDEIIcSLIE	1	1	1	CUFF.28922.1	C1(Carbamidomethyl); C14(Carbamidomethyl)	0	0.2073	18.9	0.0470211	2	2122.06	-0.0157857	2	GluC
AFIQSGLPVHPcLVE	1	1	1	CUFF.8736.1	C12(Carbamidomethyl)	0	0.1759	18.88	0.0556504	2	1666.87	2.35242	0	GluC
FKDDAPTIMPNQALFFKE	1	1	1	CUFF.29096.1		0	0.1285	18.74	0.0534638	3	2112.05	0.810103	2	GluC
RKQFGKSIGE	1	1	1	CUFF.17268.1		0	0.1835	18.72	0.0409543	3	1149.64	-0.632689	0	GluC
DGITRFGMNQILSQYSDQKIQD	1	1	1	CUFF.25748.1		0	0.0494	18.51	0.0324136	3	2557.24	1.85045	2	GluC
GKGVQFWADGSKYE	1	1	1	CUFF.21110.1		0	0.1841	18.2	0.0499475	3	1571.75	-1.17502	1	GluC
YAQINSKKLNSVE	1	1	1	CUFF.846.1		0	0.2119	18.1	0.0619527	2	1493.79	-1.99962	0	GluC
AVNFIKNTAQKLNPDGcSSFKVSD	1	1	1	CUFF.28436.1	C17(Carbamidomethyl)	0	0.02893	18.01	0.0450656	3	2640.31	-0.784198	1	GluC
LNKTLSQDE	1	1	1	CUFF.5262.1		0	0.2541	17.82	0.0916839	2	1047.53	0.178181	1	GluC
FLSDLIKDRVIKE	1	1	1	CUFF.18690.1		0	0.08759	17.7	0.021228	3	1575.91	-1.04234	2	GluC
TLQSTLPDGSKVYcE	1	2	1	CUFF.21141.1	C14(Carbamidomethyl)	0	0.1368	17.69	0.0706396	2	1697.81	1.70555	1	GluC
AHAYHQFPIPGKYQIVPcKPLDSE	1	1	1	CUFF.128.1	C18(Carbamidomethyl)	0	0.1919	17.68	0.0452112	4	2795.4	1.88	1	GluC
MANSQYFKDQKTYKGYLDE	1	1	1	CUFF.25040.1		0	0.02576	17.62	0.0311367	3	2329.08	-0.991842	2	GluC
FVGGGRGVDYLVKRcHE	1	1	1	CUFF.7264.1	C15(Carbamidomethyl)	0	0.1942	17.56	0.0771707	3	1948.97	-3.25797	1	GluC
IGDKYGAVSLGE	1	1	1	CUFF.8375.1		0	0.1562	17.48	0.0830717	2	1208.62	2.39831	1	GluC
SLSKFNKLMDE	1	1	1	CUFF.13256.1		0	0.2227	17.39	0.0647483	2	1311.66	-1.73527	1	GluC
GAVPASVKFKPIKHDNLE	1	1	1	CUFF.24121.1		0	0.131	17.33	0.048081	3	1950.08	1.35784	1	GluC
LRFGDAIVNKAKNVE	1	1	1	CUFF.24121.1		0	0.2471	17.29	0.058791	3	1673.93	0.378658	1	GluC
IGKRTLDDTFKE	1	1	1	CUFF.1534.1		0	0.2503	17.22	0.108112	2	1422.76	-0.397109	2	GluC
IEPKFKDLGHSE	1	1	1	CUFF.1718.1		0	0.2611	17.09	0.0703562	2	1399.72	1.95862	2	GluC
IHLTRLQNTcLHE	1	1	1	CUFF.27002.1	C10(Carbamidomethyl)	0	0.1955	17.01	0.091571	4	1634.84	0.432749	0	GluC
YAQINSKNLSDVE	1	1	1	CUFF.8161.1		0	0.1664	16.82	0.103985	2	1480.73	0.226721	1	GluC
TVKRFVLPKGSRSVD	1	1	1	CUFF.24508.1		0	0.2327	16.7	0.0352764	4	1688.98	0.163671	0	GluC
AAFINKSLSFLE	1	1	1	CUFF.25027.1		0	0.1766	16.65	0.0638002	2	1339.72	-1.59209	0	GluC
DFSIVKVSPRTDRE	2	1	1	CUFF.3579.1		0	0.1508	16.6	0.100637	4	1648.87	2.06434	2	GluC
LGDAcNLIFSGcTSPRAKAAGFVGQD	1	2	1	CUFF.26295.1	C5(Carbamidomethyl); C12(Carbamidomethyl)	0	0.02617	16.29	0.0599156	3	2712.28	-2.19346	1	GluC
IGPKPLISIWSIE	1	1	1	CUFF.27098.1		0	0.2668	16.22	0.0310415	2	1452.85	0.396454	0	GluC
KHIMIWKPLE	2	1	1	CUFF.24508.1		0	0.1382	16	0.0489818	2	1294.73	-0.969787	0	GluC
VAALKTLDHPNIIKLFE	1	1	1	CUFF.26973.1		0	0.07664	15.8	0.0276178	3	1922.11	-0.123999	1	GluC
FWIIDPSNRIFNSIQGKNE	1	1	1	CUFF.9674.1		0	0.2294	15.22	0.124752	3	2278.17	1.60876	1	GluC
KDLRLAYTPGVAFPcKE	1	1	1	CUFF.128.1	C15(Carbamidomethyl)	0	0.2011	15.05	0.135984	4	1965.03	4.00252	1	GluC
YLKNPLKNWHMNKE	1	1	1	CUFF.846.1		0	0.09652	15.04	0.136298	4	1814.94	0.163827	0	GluC
SGFVGAIKIFD	2	1	1	CUFF.24508.1		0	0.1408	14.92	0.0901899	2	1153.63	0.564126	0	GluC
RQVLNNNIVNAIDKE	1	1	1	CUFF.1534.1		0	0.0175	14.84	0.0984286	2	1739.94	0.161986	1	GluC
NLNNKLHFNKE	1	1	1	CUFF.27001.1		0	0.1552	14.5	0.11354	3	1370.72	-0.963078	0	GluC
AKDLDQRKRE	1	1	1	CUFF.27001.1		0	0.1916	14.32	0.142384	4	1258.69	-0.865927	2	GluC
LALLYNAPRAATITcLE	1	1	1	CUFF.8783.1	C15(Carbamidomethyl)	0	0.2245	13.91	0.170706	2	1890	-6.32789	0	GluC
SFTVDIDSKHFNE	1	1	1	CUFF.3863.1		0	0.1293	13.25	0.177432	2	1538.72	3.63922	2	GluC
TVKRFVLPKGSRSVDAIGFSE	2	1	1	CUFF.24508.1		0	0.1954	13.06	0.170537	3	2293.26	-2.27088	1	GluC
IGPKMFTYQDHEKIVE	2	1	1	CUFF.27536.1		0	0.1611	13.02	0.167126	4	1934.97	-0.242499	2	GluC
HISLPRIAVLGQQSSGKSSVLE	2	1	1	CUFF.25021.1		0	0.04218	12.54	0.130939	4	2306.28	0.0374282	0	GluC
FKSDDKYD	1	1	1	CUFF.24543.1		0	0.2248	12.27	0.139337	2	1017.45	0.818056	2	GluC
NLTQFPLNE	1	1	1	CUFF.5262.1		0	0.2692	12.27	0.293498	2	1075.54	-0.99691	0	GluC
TQDWGTRcVYYE	1	1	1	CUFF.1534.1	C8(Carbamidomethyl)	0	0.1605	12.16	0.0668949	2	1577.67	-0.0535341	1	GluC
LGKLVcNIKPTDE	1	1	1	CUFF.5111.1	C6(Carbamidomethyl)	0	0.08221	11.88	0.233508	2	1486.79	-1.4514	1	GluC
ALVGADcFVGVSAKDALKPE	1	1	1	CUFF.128.1	C7(Carbamidomethyl)	0	0.1675	11.72	0.302839	3	2047.05	0.376048	2	GluC
IFSKDILKYISLMEE	1	1	1	CUFF.15418.1		0	0.1579	11.65	0.22911	2	1828.99	5.35511	2	GluC
DGKVNVWNAITYE	1	1	1	CUFF.1718.1		0	0.1672	11.61	0.352022	2	1508.74	0.514224	1	GluC
DcKAAFVMYPVSMEE	1	1	1	CUFF.7264.1	C2(Carbamidomethyl)	0	0.2069	11.49	0.0816014	2	1776.77	2.11431	2	GluC
LVTRKYTPISQVHE	1	1	1	CUFF.16329.1		0	0.2292	11.29	0.170894	3	1670.92	-1.51131	0	GluC
DAVFPKMQGGPHNHTIGGISVALHE	1	1	1	CUFF.25551.1		0	0.1753	10.87	0.286463	4	2612.3	-1.06157	1	GluC
ITIQNTGLVPALFKIE	1	1	1	CUFF.28399.1		0	0.2672	10.82	0.13661	2	1757.02	0.398785	0	GluC
LIRAIDYMDGRVLVGTRE	3	1	1	CUFF.24508.1		0	0.1438	10.76	0.360968	4	2077.12	-0.0809828	2	GluC
NISFINVKLPMEVDE	1	1	1	CUFF.4268.1		0	0.228	10.6	0.413708	2	1747.89	-0.482584	2	GluC
FLVNQVYGcE	1	1	1	CUFF.846.1	C9(Carbamidomethyl)	0	0.2032	10.5	0.338675	2	1228.57	-1.11519	0	GluC
IVSmQATKKLLQLQAE	1	1	1	CUFF.27536.1	M4(Oxidation)	0	0.05803	10.45	0.184822	2	1817.02	-0.804584	0	GluC
SKLSGYLPSIDRE	1	1	1	CUFF.3841.1		0	0.2347	10.39	0.425063	2	1464.77	-0.671201	1	GluC
IDPLVYYRISRPLAE	1	1	1	CUFF.18690.1		0	0.2304	9.73	0.399054	3	1804.99	-1.53367	1	GluC
LDPPQFLKDALVE	1	1	1	CUFF.8736.1		0	0.2683	9.25	0.320896	2	1484.8	-0.406456	2	GluC
MFNQVIMPLQYTARAMTYNLD	1	1	1	CUFF.25565.1		0	0.2422	9.18	0.332149	2	2520.2	-2.98229	0	GluC
TKQSIAFLSLAHMLKE	1	1	1	CUFF.3641.1		0	0.1699	9.11	0.263899	3	1817	0.944014	0	GluC
DAHVPLAVLPSPYSKASFE	1	1	1	CUFF.7816.1		0	0.1164	8.73	0.542569	3	2028.05	3.24243	1	GluC
FGPLLIGKDPE	1	1	1	CUFF.24121.1		0	0.1539	8.65	0.409375	2	1185.65	-2.20975	1	GluC
ALKLAVDKKYDE	1	1	1	CUFF.13256.1		0	0.2289	8.52	0.428844	4	1392.77	-0.112893	2	GluC
YFQVIGTNKE	1	1	1	CUFF.3896.1		0	0.2132	7.57	0.612446	2	1198.61	-2.26075	0	GluC
HLFGSIFcNSE	1	1	1	CUFF.3620.1	C8(Carbamidomethyl)	0	0.2208	7.34	0.54428	2	1310.58	-0.0180666	0	GluC
NKFDIKLDTLE	1	1	1	CUFF.8557.1		0	0.1892	7.21	0.988561	2	1335.72	-0.288842	2	GluC
FGLSKIIGPSEKcNDPFGTLSYVAPE	1	1	1	CUFF.24110.1	C13(Carbamidomethyl)	0	0.1189	6.92	0.548736	3	2826.41	2.1688	2	GluC
VGMSSALTHLDWSTDSE	1	1	1	CUFF.27098.1		0	0.1612	6.6	0.27347	2	1835.8	-3.79463	2	GluC
TDPAWPHLQGIYE	2	2	1	CUFF.606.1		0	0.2335	5.99	0.981894	2	1526.72	-1.84338	1	GluC
RALIKNEPRAANVIAKSD	1	1	1	CUFF.8783.1		0	0.1842	5.73	0.400951	4	1966.12	-0.215709	1	GluC
KGKQTFILKPNEVLWE	2	1	1	CUFF.27536.1		0	0.1662	5.19	0.847536	3	1930.08	0.376766	1	GluC
NRIMFFKQASLPPLTFD	1	1	1	CUFF.17549.1		0	0.1356	4.13	1.95115	3	2025.06	-0.790572	0	GluC
AARLKKNFDDQNKSISQLQGQLSE	1	1	1	CUFF.5262.1		0	0.1854	3.85	1.31871	4	2718.44	6.94609	2	GluC
NSRVIVFNFPQNPTGKVFSSEE	1	1	1	CUFF.8375.1		0	0.2271	2.95	1.62237	3	2496.26	2.14922	1	GluC
IDFSKTPASKFFcD	2	1	1	CUFF.166.1	C13(Carbamidomethyl)	0	0.2382	1.16	1.87571	2	1662.77	-6.12014	1	GluC
QTSHAcVTYDE	1	1	1	CUFF.24508.1	C6(Carbamidomethyl)	0	0.2729	36.47	0.00028178	2	1310.53	1.49077	1	GluC
VFSAGKDKFDLE	2	1	1	CUFF.3896.1		0	0.274	21.96	0.0241982	2	1355.69	3.70681	2	GluC
GNAAGGPYPPMIDRDE	1	1	1	CUFF.5039.1		0	0.2736	21.8	0.0145353	2	1659.77	14.1031	2	GluC
INALDITRE	1	1	1	CUFF.12124.1		0	0.2794	48.65	6.75469e-05	2	1044.57	0.191289	1	GluC
RVSMPDSLNILE	1	1	1	CUFF.846.1		0	0.2901	47.2	6.76439e-05	2	1373.71	-1.24633	1	GluC
LKKILAIRE	1	1	1	CUFF.24121.1		0	0.3005	38.47	0.000141896	3	1083.73	0.409819	0	GluC
VYTFSPTFRAE	1	1	1	CUFF.21916.1		0	0.2774	38.28	0.000579515	2	1317.65	0.436776	0	GluC
ILIVKFSPEE	1	1	1	CUFF.24121.1		0	0.3167	37.68	0.000545946	2	1174.67	0.883532	1	GluC
KIDAKKFE	1	1	1	CUFF.846.1		0	0.3305	35.3	0.000664022	3	978.562	0.0127746	1	GluC
IRVWNSSTRQE	1	1	1	CUFF.12124.1		0	0.2759	28.48	0.00645671	3	1375.71	-0.35821	0	GluC
IQKVKSRIYD	1	1	1	CUFF.128.1		0	0.2931	28.01	0.00158125	2	1249.73	-0.859369	0	GluC
LAITKWNLE	1	1	1	CUFF.18690.1		0	0.2939	27.49	0.00828806	2	1087.62	0.56148	0	GluC
IGLPFKLE	1	1	1	CUFF.3620.1		0	0.3098	27.17	0.00335767	2	916.551	0.730586	0	GluC
GTFINDKGVE	1	1	1	CUFF.21110.1		0	0.329	27.17	0.00988114	2	1079.54	0.537095	1	GluC
GFALPHAISE	1	1	1	CUFF.25365.1		0	0.2932	27.02	0.00734855	2	1041.54	4.10518	0	GluC
VDLIPKGKE	1	1	1	CUFF.18690.1		0	0.3364	25.04	0.00312586	3	998.588	0.221035	1	GluC
LFGTIQQFE	1	1	1	CUFF.24100.1		0	0.3219	24.49	0.0124471	2	1082.55	-0.382587	0	GluC
GVFSHYGITEE	1	1	1	CUFF.18690.1		0	0.2777	23.79	0.0208915	2	1238.57	-0.441152	1	GluC
IRQWLIGRE	1	1	1	CUFF.17268.1		0	0.3162	23.66	0.00731895	2	1170.67	0.400552	0	GluC
FDLIKVLE	1	1	1	CUFF.18690.1		0	0.3041	22.84	0.00623995	2	976.571	-0.0764294	1	GluC
FIKIPINLVVNE	1	1	1	CUFF.4753.1		0	0.2971	22.57	0.00802358	2	1398.84	0.201402	0	GluC
DLKMIKQE	1	1	1	CUFF.26159.1		0	0.3001	21.09	0.0354007	2	1004.54	0.416282	1	GluC
SFIKLPIAE	1	1	1	CUFF.25074.1		0	0.3026	20.96	0.0136285	2	1017.6	-0.612877	0	GluC
YLMALcKKE	1	1	1	CUFF.27001.1	C6(Carbamidomethyl)	0	0.3314	20.27	0.0385287	2	1155.59	-1.98959	0	GluC
KFAILVMSDE	1	1	1	CUFF.846.1		0	0.2858	19.75	0.0402516	2	1152.6	0.830029	1	GluC
SDQNKSDLTKNIAILE	1	1	1	CUFF.13256.1		0	0.3078	19.36	0.0469305	2	1788.94	3.28886	2	GluC
ISSTHIVSPQEE	1	1	1	CUFF.27536.1		0	0.3253	18.2	0.0612992	2	1326.65	-0.0145088	1	GluC
VMNFHSGPIAD	1	1	1	CUFF.27467.1		0	0.3224	18.01	0.0585062	2	1187.55	0.212236	0	GluC
SFVRPIVAGRLE	1	1	1	CUFF.4455.1		0	0.2965	17.86	0.0523781	3	1343.78	-1.467	0	GluC
AKSDGKcYPYTTTILE	1	1	1	CUFF.6523.1	C7(Carbamidomethyl)	0	0.3321	17.71	0.0609962	2	1846.89	0.271124	1	GluC
DAVIPILNVVVDKTLE	1	1	1	CUFF.23399.1		0	0.2793	17.32	0.0222424	2	1738	0.931571	2	GluC
KDKAWYQSmALKDKE	1	1	1	CUFF.6032.1	M9(Oxidation)	0	0.2855	16.87	0.093543	2	1856.93	2.49474	2	GluC
TFTFNKLPNENILE	1	1	1	CUFF.24232.1		0	0.2818	15.26	0.132544	2	1679.86	-0.96973	1	GluC
LFDNEAKNPE	1	1	1	CUFF.5628.1		0	0.2772	15.11	0.0770797	3	1176.53	-17.8764	2	GluC
HNNIDKLIDAVHD	1	1	1	CUFF.24761.1		0	0.3244	14.6	0.1647	3	1503.75	-2.18595	2	GluC
SSSLLcSLHLNLYE	1	1	1	CUFF.3620.1	C6(Carbamidomethyl)	0	0.3198	14.49	0.16359	2	1635.8	-2.45661	0	GluC
YFLPDGGcVKLVTE	1	1	1	CUFF.25403.1	C8(Carbamidomethyl)	0	0.2756	13.93	0.196219	2	1597.78	-5.26337	1	GluC
YLKGGDLFNYLE	1	1	1	CUFF.24110.1		0	0.3185	13.78	0.140296	2	1431.71	-3.06915	1	GluC
SDSFILKNHSLVE	1	1	1	CUFF.846.1		0	0.3021	12.84	0.194998	2	1488.77	-2.05428	1	GluC
SIMRNNAILTQAGVFFE	1	1	1	CUFF.846.1		0	0.3038	12.2	0.268139	2	1910.97	-2.41356	0	GluC
SMINNPRPTRAE	1	1	1	CUFF.25563.1		0	0.3278	12.02	0.270065	2	1385.69	-1.49696	0	GluC
SSETPKSALIFVE	1	1	1	CUFF.3579.1		0	0.2983	11.87	0.295809	2	1407.74	2.92593	1	GluC
MIRFGTNVVSARDYQPE	1	2	1	CUFF.26295.1		0	0.3202	11.64	0.305042	2	1982.97	-1.83261	1	GluC
VKLGTNHALGITSNAE	1	1	1	CUFF.3579.1		0	0.3087	10.11	0.346121	3	1624.87	0.606733	0	GluC
AQRQKKSIDLIASSNIPIPE	1	2	1	CUFF.26295.1		0	0.2839	9.99	0.160369	3	2208.24	0.476245	1	GluC
LLNTMKcLFcIPIVE	1	1	1	CUFF.6691.1	C7(Carbamidomethyl); C10(Carbamidomethyl)	0	0.3241	9.9	0.480948	2	1850.96	0.209719	0	GluC
AVRAFANcGNRDLMQD	1	1	1	CUFF.24543.1	C8(Carbamidomethyl)	0	0.28	8.7	0.290027	3	1837.84	-2.30208	1	GluC
DLIQTIcSYNLDKHVE	1	1	1	CUFF.24100.1	C7(Carbamidomethyl)	0	0.3	8.57	0.674127	2	1947.96	5.3535	2	GluC
YFDQTKQKGLSIE	1	1	1	CUFF.18690.1		0	0.3079	8.33	0.536158	2	1556.8	-0.216911	1	GluC
WNDKTAGGcHLYDRAFE	1	1	1	CUFF.5039.1	C9(Carbamidomethyl)	0	0.2774	8.32	0.213485	3	2039.91	2.33965	2	GluC
ILNMEPYTQAGLKRRE	1	1	1	CUFF.3620.1		0	0.2879	7.92	0.621528	4	1919.01	-1.25392	1	GluC
VTGQNPIIGTLHFYKDNSGD	1	1	1	CUFF.3579.1		0	0.2964	7.73	0.598726	3	2176.06	-2.97846	1	GluC
NTMLFSIGNVHGINAE	1	1	1	CUFF.3579.1		0	0.3001	6.83	0.850715	2	1716.84	0.419996	0	GluC
RVATKSKGmKHAE	1	1	1	CUFF.6523.1	M9(Oxidation)	0	0.3299	6.15	1.14051	4	1458.79	0.370621	0	GluC
IITHLKSFDHLE	1	1	1	CUFF.18690.1		0	0.316	5.18	1.04669	4	1452.78	-1.61348	1	GluC
LSQcKFIDSSSHDLKE	1	1	1	CUFF.18690.1	C4(Carbamidomethyl)	0	0.2998	4.48	1.39016	3	1893.9	-0.267375	2	GluC
FPGYGIYPGSPcSKNILE	1	1	1	CUFF.28154.1	C12(Carbamidomethyl)	0	0.3036	3.57	1.64828	3	1998.97	3.7869	0	GluC
IKQFLAEDPKIKVVNTE	1	1	1	CUFF.18690.1		0	0.2779	1.39	1.74265	3	1972.11	-0.292734	2	GluC
LLRIEVPGLE	1	1	1	CUFF.12124.1		0	0.3546	28.36	0.00145536	2	1138.68	0.581478	1	GluC
FLNWLKE	1	1	1	CUFF.3916.1		0	0.3512	27.31	0.00557341	2	949.514	-0.399948	0	GluC
IGKSEPLKFE	1	1	1	CUFF.29096.1		0	0.3573	20.49	0.0312657	3	1147.64	-0.45593	1	GluC
IHFLDPQRILIE	1	1	1	CUFF.9901.1		0	0.3531	20.38	0.016492	3	1493.85	-0.921632	1	GluC
NRFLPILSKD	1	1	1	CUFF.18690.1		0	0.3728	18.46	0.0520347	2	1202.69	-1.81426	0	GluC
AIKDLPKLE	1	1	1	CUFF.21956.1		0	0.3594	18.09	0.0154871	3	1026.62	-0.457955	1	GluC
YHGLGIKD	1	1	1	CUFF.24543.1		0	0.3721	17.21	0.0893507	2	902.471	-2.09794	0	GluC
SSKGLLGQGE	1	1	1	CUFF.18690.1		0	0.3737	15.85	0.145609	2	975.51	-0.432456	0	GluC
LIKGLDLPNSFE	1	1	1	CUFF.4196.1		0	0.3613	15.34	0.118428	2	1345.74	2.17133	1	GluC
FVDVYHKGE	1	2	1	CUFF.21364.1		0	0.3437	15.22	0.147298	3	1093.53	-1.62469	1	GluC
QKDILITKSAE	1	1	1	CUFF.16975.1		0	0.3656	13.05	0.163499	2	1245.71	1.8059	1	GluC
NIYLSNRKLGDE	1	1	1	CUFF.846.1		0	0.3466	12.99	0.283824	2	1421.74	-1.91878	1	GluC
VAYKPTFIDYLDKSNLE	1	1	1	CUFF.15958.1		0	0.3701	11.22	0.339792	3	2016.03	0.576986	2	GluC
IKVGMSIPcDAILIRGTGVVTDE	1	1	1	CUFF.26159.1	C9(Carbamidomethyl)	0	0.3623	10.91	0.255453	3	2444.29	0.785642	2	GluC
KAPQQYIDPRGYGPLRE	2	1	1	CUFF.8736.1		0	0.3512	9.9	0.455365	4	1988.04	4.00197	1	GluC
FVRISIcKKPD	1	1	1	CUFF.8736.1	C7(Carbamidomethyl)	0	0.3493	8.24	0.644864	3	1362.76	-0.0635454	0	GluC
DIATKKAKLAATYSSNPILVE	1	1	1	CUFF.28134.1		0	0.3509	5.93	0.536067	3	2233.25	2.08128	1	GluC
ILQHLDGSESTKKLLE	1	1	1	CUFF.5430.1		0	0.3509	5.68	0.892306	3	1810.99	0.347876	2	GluC
LGLHDFLPKVIDLD	1	1	1	CUFF.24098.1		0	0.3553	4.93	0.771279	2	1594.88	-0.562462	2	GluC
KLmLSIScLFFLKE	1	1	1	CUFF.7897.1	M3(Oxidation); C8(Carbamidomethyl)	0	0.3737	4.2	1.29264	4	1744.94	-0.242837	0	GluC
MSGSTDLLSR	1	1	1	CUFF.24098.1		0	0.0003549	47.39	7.93395e-05	2	1066.52	3.34895	0	Trypsin
HLVSHPAVDK	1	1	1	CUFF.21300.1		0	0.0007232	23.78	0.0280592	2	1102.6	0.201556	0	Trypsin
YQGHYVNDK	1	1	1	CUFF.21110.1		0	0.0007282	43.45	0.000112964	2	1123.52	0.813894	0	Trypsin
IISGGDQGEVR	1	1	1	CUFF.12124.1		0	0.0007581	46.27	8.49772e-05	2	1130.58	1.97393	0	Trypsin
SAEQTPLSGLR	1	1	1	CUFF.21300.1		0	0.0004614	49.84	4.82451e-05	2	1158.61	1.15414	0	Trypsin
DTIDEEGKPR	1	1	1	CUFF.27536.1		0	0.0004674	68.59	4.1507e-07	2	1159.56	0.514515	0	Trypsin
LIGDSAVAQMR	1	1	1	CUFF.5755.1		0	0.0002469	42.32	0.000301861	2	1160.61	2.00633	0	Trypsin
HVLcPGGTGTGK	1	1	1	CUFF.2730.1	C4(Carbamidomethyl)	0	4.276e-06	61.7	3.00857e-06	2	1183.59	-0.379182	0	Trypsin
VGLEIMQTSSK	1	1	1	CUFF.21300.1		0	0.0004692	40.57	0.000469195	2	1192.62	-0.466597	0	Trypsin
LGGDANPGILNR	1	1	1	CUFF.846.1		0	8.635e-06	65.04	1.20632e-06	2	1196.64	2.20236	0	Trypsin
FGcNYEEMR	1	1	1	CUFF.26159.1	C3(Carbamidomethyl)	0	0.0005642	63.32	4.64483e-07	2	1205.47	2.55468	0	Trypsin
LNEDDSDAIVK	1	1	1	CUFF.7264.1		0	0.0007722	42.22	0.000215925	2	1218.59	1.69078	0	Trypsin
IEISPSSLTFK	2	1	1	CUFF.18690.1		0	0.001049	62.85	2.74964e-06	2	1221.67	0.959629	0	Trypsin
HGLMIVGPTGGGK	1	1	1	CUFF.2730.1		0	5.355e-05	39.49	0.000387989	2	1223.66	1.86308	0	Trypsin
ATDQNDKPLAR	1	1	1	CUFF.846.1		0	3.86e-05	54.7	1.2029e-05	2	1228.63	-0.100937	0	Trypsin
IEYNIDAGPLK	3	1	1	CUFF.6523.1		0	0.0008523	56.48	1.25947e-05	2	1232.65	0.170404	0	Trypsin
GGFTTLLEGWR	1	1	1	CUFF.6691.1		0	0.0003636	62.34	3.64653e-06	2	1236.64	0.923441	0	Trypsin
ASEGTWAScIR	1	1	1	CUFF.25565.1	C9(Carbamidomethyl)	0	0.0005882	59.54	2.27905e-06	2	1237.56	0.477496	0	Trypsin
QHGEGTFINDK	1	1	1	CUFF.21110.1		0	0.0005598	26.36	0.00473973	2	1245.59	-0.1207	0	Trypsin
SGEDANESQPSK	1	1	1	CUFF.5318.1		0	0.0001977	62.5	5.61009e-07	2	1248.54	0.929472	0	Trypsin
GMDGSDINAVDR	1	1	1	CUFF.27098.1		0	2.135e-05	84.07	3.90814e-09	2	1249.55	-0.03538	0	Trypsin
LVPIVVGSIDNK	2	3	1	CUFF.21709.1		0	0.0005078	36.63	0.000304178	2	1253.75	-0.231268	0	Trypsin
VLANALSELAEK	1	1	1	CUFF.25561.1		0	0.001013	29.71	0.00630742	2	1257.71	2.07189	0	Trypsin
LLSTTPTALLTK	1	1	1	CUFF.3620.1		0	0.0005629	42.11	0.00010458	2	1258.76	1.19156	0	Trypsin
ILGFGEGYDYK	1	1	1	CUFF.3579.1		0	0.0007152	12.74	0.14899	2	1261.61	-0.338164	0	Trypsin
SVNLSFEIQTK	18	1	1	CUFF.27536.1		0	0.0005087	56.24	1.21219e-05	2	1265.68	1.14968	0	Trypsin
IDAHGYNLDEK	2	1	1	CUFF.24543.1		0	0.0002902	39.7	0.000294668	2	1274.6	-0.253902	0	Trypsin
MIDVGGDPENTK	1	1	1	CUFF.7193.1		0	0.0008379	37.94	0.00027318	2	1275.58	-3.50213	0	Trypsin
NAILDGETSDDK	1	1	1	CUFF.24100.1		0	0.0002497	63.49	1.05213e-06	2	1277.59	4.76764	0	Trypsin
SVDAIGFSEDNK	3	1	1	CUFF.24508.1		0	0.0007671	46.38	7.93997e-05	2	1281.6	3.96097	0	Trypsin
MIGPLEDILQR	1	1	1	CUFF.28794.1		0	0.0006381	21.41	0.0249356	2	1284.71	6.60016	0	Trypsin
YDDQELVYNK	1	1	1	CUFF.5111.1		0	0.0005792	39.92	0.000254648	2	1286.59	1.09195	0	Trypsin
IDNIATSALEDK	1	1	1	CUFF.18289.1		0	0.0007201	45.41	0.000138115	2	1289.66	0.261856	0	Trypsin
EGEHFISGGDDK	2	1	1	CUFF.12124.1		0	0.0001783	38.38	0.000144867	2	1290.56	1.97756	0	Trypsin
GQDAANFLLGER	1	1	1	CUFF.1534.1		0	0.0003106	49.1	4.79805e-05	2	1290.64	-1.1636	0	Trypsin
QEFGGVEGLAER	1	1	1	CUFF.26159.1		0	0.0001185	26.78	0.00818587	2	1291.63	1.56937	0	Trypsin
GVTVSTDELDEK	1	1	1	CUFF.1130.1		0	0.0003553	22.27	0.0251993	2	1292.63	7.326	0	Trypsin
IKHDSEVDLLK	5	1	1	CUFF.27536.1		0	0.0005998	31.78	0.00262179	3	1296.72	-0.0210939	1	Trypsin
LNMGGAPAGPAGTGK	1	1	1	CUFF.2730.1		0	8.496e-05	19.63	0.0430127	2	1298.66	2.27748	0	Trypsin
DLSLSNPLNPTK	1	1	1	CUFF.846.1		0	0.0002789	52.56	1.99665e-05	2	1298.69	-0.184402	0	Trypsin
ITTQSVNLGQIK	1	1	1	CUFF.12124.1		0	0.0003047	74.79	1.41055e-07	2	1301.74	0.911525	0	Trypsin
DPNTIQESIMR	1	1	1	CUFF.846.1		0	0.0003079	44.8	0.000129141	2	1303.63	-0.0861102	0	Trypsin
LDTLESLIDER	1	1	1	CUFF.8557.1		0	0.0001694	101.85	3.42894e-10	2	1303.68	2.67438	0	Trypsin
VSINPGTQHNDK	2	1	1	CUFF.8294.1		0	0.0001233	45.11	0.00014491	2	1309.65	1.98214	0	Trypsin
LQIWDTAGQER	2	2	1	CUFF.10660.1		0	0.0003797	51.57	2.92583e-05	2	1316.66	1.16581	0	Trypsin
FFTNLTSESFK	1	1	1	CUFF.25748.1		0	0.0001258	43.52	0.000180076	2	1320.65	-0.0537956	0	Trypsin
IADMYSALQASR	1	1	1	CUFF.17268.1		0	0.0003097	39.44	0.000585878	2	1325.65	1.58938	0	Trypsin
IDPSIDVLSELK	1	1	1	CUFF.8992.1		0	0.0008582	36.55	0.000995893	2	1328.73	1.13349	0	Trypsin
SHILSGGDDAMVK	1	1	1	CUFF.1718.1		0	0.0002481	12.98	0.15105	2	1329.64	-2.03869	0	Trypsin
ENLLERPPYAK	1	1	1	CUFF.26159.1		0	0.000392	29.18	0.00495204	2	1329.72	0.774138	0	Trypsin
VSTQDGQIINQK	1	1	1	CUFF.25748.1		0	3.077e-05	68.21	7.85242e-07	2	1330.7	1.31681	0	Trypsin
NTHSLLLSTINK	1	1	1	CUFF.15237.1		0	0.0006399	32.72	0.00149678	2	1340.75	0.50162	0	Trypsin
EYSLIYNNLGR	1	1	1	CUFF.8736.1		0	0.0001609	45.5	0.000115554	2	1341.68	1.88366	0	Trypsin
ILDSSLTDLQLK	1	1	1	CUFF.3896.1		0	0.0001202	55.22	1.36776e-05	2	1345.76	0.0836613	0	Trypsin
QPVVIDNGTGLIK	1	1	1	CUFF.25403.1		0	0.0005283	27.97	0.00375032	2	1353.78	1.36581	0	Trypsin
IcGVQSFYQPR	1	1	1	CUFF.10963.1	C2(Carbamidomethyl)	0	4.259e-05	31.22	0.00302037	2	1354.66	0.720052	0	Trypsin
KGAEEEDENPNK	2	1	1	CUFF.29096.1		0	0.0003008	58.9	1.67472e-06	2	1359.6	-0.186025	1	Trypsin
EIDPIAFEDALK	1	1	1	CUFF.25667.1		0	0.0004361	24.3	0.0195056	2	1360.7	3.02019	0	Trypsin
VDAIVNAANSEMK	1	1	1	CUFF.300.1		0	1.972e-05	67.31	8.45301e-07	2	1361.67	0.62748	0	Trypsin
MSNIDGTGIDDVK	1	1	1	CUFF.24315.1		0	0.0009123	26.07	0.00729159	2	1364.64	1.95093	0	Trypsin
AFPcFDQPDLR	4	1	1	CUFF.24543.1	C4(Carbamidomethyl)	0	0.0005903	48.09	2.7943e-05	2	1365.63	-0.362933	0	Trypsin
IQNQYcEEQR	1	1	1	CUFF.17415.1	C6(Carbamidomethyl)	0	0.0007792	13.75	0.0463866	2	1367.6	0.53729	0	Trypsin
LNQYITEVFLK	1	1	1	CUFF.5318.1		0	0.0007588	27.33	0.00665737	2	1367.76	0.73907	0	Trypsin
AMDEEVGDVFEK	1	1	1	CUFF.25026.1		0	8.476e-05	31.69	0.000677642	2	1368.6	-1.64847	0	Trypsin
ASDNVGIHHEYK	1	1	1	CUFF.3579.1		0	4.398e-06	56.13	8.53234e-06	2	1369.65	0.298355	0	Trypsin
EILQTNPSIEAR	1	1	1	CUFF.15242.1		0	0.0008222	38.95	0.000445726	2	1370.73	-1.52613	0	Trypsin
DIKPDNFLIGNK	2	3	1	CUFF.26556.1		0	0.0001055	32.3	0.00347418	2	1373.74	-0.394843	0	Trypsin
FSDTcTQLFEK	2	1	1	CUFF.27002.1	C5(Carbamidomethyl)	0	8.56e-05	51.56	1.46629e-05	2	1375.62	-1.31265	0	Trypsin
DYQEVGHNIFR	2	1	1	CUFF.25403.1		0	0.000348	34.05	0.00135775	3	1377.66	2.21874	0	Trypsin
EEIFGPVmSILK	2	1	1	CUFF.21300.1	M8(Oxidation)	0	0.0002325	45.46	0.000149334	2	1378.73	3.14312	0	Trypsin
ITWHPDLTELR	3	1	1	CUFF.6523.1		0	0.0004809	39.49	0.000657894	3	1380.73	0.5994	0	Trypsin
EGTGIFFWPDGR	2	1	1	CUFF.26319.1		0	0.0003075	32.27	0.00180842	2	1381.65	-1.22913	0	Trypsin
ILEEESVFEcK	1	1	1	CUFF.7325.1	C10(Carbamidomethyl)	0	0.0003144	41.94	0.000188722	2	1382.65	-1.37556	0	Trypsin
LSNQEEVDLIPK	1	1	1	CUFF.18690.1		0	1.435e-05	53.7	1.42904e-05	2	1384.73	0.0576953	0	Trypsin
SLAGEPLTIEDLK	1	1	1	CUFF.18690.1		0	0.0008538	42.42	0.000229118	2	1385.75	-2.69064	0	Trypsin
LIPLPENVKPIR	1	1	1	CUFF.3579.1		0	0.0005175	27.59	0.00173768	3	1388.87	2.16785	0	Trypsin
KEDENLDEDRK	1	1	1	CUFF.18690.1		0	2.975e-05	54.98	8.57756e-06	2	1390.65	0.370929	2	Trypsin
TDIFTAIPEEVR	2	1	1	CUFF.18690.1		0	0.0003288	36.09	0.00130399	2	1390.73	4.22739	0	Trypsin
HFAPDQYLYDK	2	1	1	CUFF.846.1		0	2.131e-05	28.16	0.00465908	2	1396.65	-2.39995	0	Trypsin
SALLLEILENGVK	3	1	1	CUFF.846.1		0	0.0001372	65.77	4.7673e-07	2	1398.82	0.0205879	0	Trypsin
LAPALAAGcTVVMK	12	1	1	CUFF.21300.1	C9(Carbamidomethyl)	0	3.156e-05	80.56	5.14228e-08	2	1401.76	0.246728	0	Trypsin
SYNPQLIEGLLR	1	1	1	CUFF.3579.1		0	0.0001206	57.58	9.34015e-06	2	1402.77	0.802576	0	Trypsin
TLSLIFQEVDSR	1	1	1	CUFF.25027.1		0	1.687e-05	65.93	1.58267e-06	2	1407.75	0.324855	0	Trypsin
QIGEcTDESEIK	1	1	1	CUFF.18690.1	C5(Carbamidomethyl)	0	0.0001881	47.69	2.97878e-05	2	1408.63	1.23518	0	Trypsin
SPDGNVLEGMFSR	1	1	1	CUFF.1049.1		0	2.422e-05	50.63	2.50841e-05	2	1408.66	1.89122	0	Trypsin
GTIYDHFFDPAK	1	1	1	CUFF.25561.1		0	0.0004678	25.68	0.00932866	3	1410.67	-0.543237	0	Trypsin
IGSQTQTMEASMK	2	1	1	CUFF.12124.1		0	1.188e-05	80.32	2.694e-08	2	1411.66	1.40903	0	Trypsin
DLEDLTHILDTK	1	1	1	CUFF.8736.1		0	2.674e-06	37.1	0.000906678	2	1412.73	-0.0560129	0	Trypsin
EELALLEALDNGK	2	1	1	CUFF.21300.1		0	2.751e-05	49.34	3.89982e-05	2	1414.74	1.20652	0	Trypsin
YFEDDYIDDPK	1	1	1	CUFF.8736.1		0	0.0001984	63.87	4.09232e-07	2	1419.59	-1.0114	0	Trypsin
EQFLSDLTQEGR	1	1	1	CUFF.13288.1		0	0.0007901	32.52	0.00240696	2	1422.69	-0.378788	0	Trypsin
ILAPLADDDNNVR	1	1	1	CUFF.29505.1		0	0.0002859	49.28	6.13767e-05	2	1425.74	3.86174	0	Trypsin
cVAVVIDPIQSVK	2	1	1	CUFF.29472.1	C1(Carbamidomethyl)	0	0.0008974	14.2	0.127363	2	1427.79	-2.79552	0	Trypsin
YNLEDVSNSEMK	1	1	1	CUFF.328.1		0	0.0006908	63.43	5.90124e-07	2	1428.63	-0.626249	0	Trypsin
IVVNTQFNPQIR	1	1	1	CUFF.27098.1		0	0.0004851	72.71	1.8485e-07	2	1428.8	0.678353	0	Trypsin
LSNGDLYQGNLDK	1	1	1	CUFF.29096.1		0	7.602e-05	22.38	0.0211005	2	1436.69	-6.16324	0	Trypsin
DSAEILKPYYDK	3	1	1	CUFF.24543.1		0	0.0002035	33.6	0.00242266	2	1441.73	3.98888	0	Trypsin
FIDPLQVGLAYSK	1	1	1	CUFF.17549.1		0	0.0002568	23.48	0.0172767	2	1450.79	-2.17822	0	Trypsin
QFLDQGGWFDLK	1	1	1	CUFF.25561.1		0	0.0001946	39.05	0.000647148	2	1453.71	1.00482	0	Trypsin
QVLNNNIVNAIDK	1	1	1	CUFF.1534.1		0	0.0001138	39	0.000409151	2	1454.8	-0.0282673	0	Trypsin
DFLScLDEADDR	3	1	1	CUFF.24543.1	C5(Carbamidomethyl)	0	0.0001037	60.78	8.33624e-07	2	1455.61	0.275762	0	Trypsin
NcENMGYADVER	1	1	1	CUFF.26213.1	C2(Carbamidomethyl)	0	2.795e-05	42.49	5.62302e-05	2	1457.58	2.486	0	Trypsin
DGAAQMINFDHLK	1	1	1	CUFF.26159.1		0	4.777e-05	54.13	1.46819e-05	2	1459.7	-0.351361	0	Trypsin
GVVSTVSFEQFHK	9	1	1	CUFF.27536.1		0	1.764e-05	104.74	1.6619e-10	2	1464.75	0.503613	0	Trypsin
NSNNLVEVPVLIR	1	1	1	CUFF.3896.1		0	0.0002285	47.57	4.37462e-05	2	1466.83	-1.78456	0	Trypsin
GEVDNSWPSDFSK	1	1	1	CUFF.27098.1		0	0.0004667	35.49	0.000338986	2	1467.64	0.657339	0	Trypsin
LTPTVIAFGEHER	1	1	1	CUFF.5755.1		0	3.843e-06	33.28	0.00211452	3	1469.78	2.04339	0	Trypsin
DFYESLDSYFGK	1	1	1	CUFF.18690.1		0	0.0001114	44.53	4.22845e-05	2	1470.64	-0.255622	0	Trypsin
VLNTQESNINTLK	1	1	1	CUFF.28082.1		0	4.554e-05	40.62	0.000485499	2	1473.79	0.674685	0	Trypsin
YSEYEENAENVK	1	1	1	CUFF.9099.1		0	0.000156	38.2	0.000150998	2	1474.64	1.36997	0	Trypsin
YTGEWNTTNNQR	1	1	1	CUFF.21110.1		0	1.909e-05	60.48	1.47735e-06	2	1483.66	0.804001	0	Trypsin
ELEQELLNIEEK	1	1	1	CUFF.6523.1		0	0.0005725	14.02	0.166437	2	1486.77	1.72158	0	Trypsin
ELAEQIEDAVFPK	4	1	1	CUFF.25551.1		0	3.406e-05	57.11	1.12831e-05	2	1488.76	-0.264161	0	Trypsin
LIDFWIIDPSNR	1	1	1	CUFF.9674.1		0	0.0002688	38.36	0.00078776	2	1488.79	2.61182	0	Trypsin
EEEENQELNEVK	1	1	1	CUFF.4515.1		0	0.0002276	27.57	0.00332471	2	1489.67	0.894345	0	Trypsin
ILADAINSSGANSEK	1	1	1	CUFF.14318.1		0	2.552e-06	69.81	4.28335e-07	2	1489.75	1.36873	0	Trypsin
LIDTEFYNSFLK	1	1	1	CUFF.18690.1		0	5.373e-05	61.79	2.78131e-06	2	1489.76	0.000347372	0	Trypsin
AYQVHDSGFVGAIK	3	1	1	CUFF.24508.1		0	0.000121	45.65	0.000157917	3	1491.76	2.58909	0	Trypsin
LLYNFPDANLGVR	1	1	1	CUFF.27001.1		0	0.0001636	36.83	0.00107896	2	1491.8	1.28005	0	Trypsin
FSVINLVDLAGSEK	1	1	1	CUFF.5111.1		0	0.0006626	63.36	2.30659e-06	2	1491.81	0.610477	0	Trypsin
ESDDISTQSLVGSR	1	1	1	CUFF.3641.1		0	0.0006294	31.68	0.00186781	2	1493.7	-2.73706	0	Trypsin
YMNQNESILLLR	1	1	1	CUFF.25561.1		0	3.277e-05	48.9	7.47185e-05	2	1493.78	-0.331917	0	Trypsin
LVDNYSEQIEER	1	2	1	CUFF.10313.1		0	1.108e-05	26.62	0.00555316	2	1494.71	2.49662	0	Trypsin
DNDLNFDETNSSK	1	1	1	CUFF.18690.1		0	9.469e-05	22.96	0.00504626	2	1498.63	0.188773	0	Trypsin
SGNIAIWLPEENR	1	1	1	CUFF.27001.1		0	9.971e-06	55.23	1.25965e-05	2	1498.76	-0.489433	0	Trypsin
GYEQDGDSDSVITK	1	1	1	CUFF.4515.1		0	4.692e-05	15.49	0.0367234	2	1513.67	1.29	0	Trypsin
NLALScEALIPDAK	2	1	1	CUFF.24543.1	C6(Carbamidomethyl)	0	0.000114	43.57	0.000215375	2	1514.79	0.31731	0	Trypsin
NYFIPTEIPFFK	2	1	1	CUFF.3579.1		0	0.0004099	49.55	5.32404e-05	2	1515.79	-1.30547	0	Trypsin
cGYTVTQFNTTPK	1	1	1	CUFF.27002.1	C1(Carbamidomethyl)	0	0.0002256	30.41	0.00172884	2	1516.7	-7.46175	0	Trypsin
ESNINLVDLAGSER	1	1	1	CUFF.24744.1		0	0.0007594	20.09	0.0391796	2	1516.76	-1.01315	0	Trypsin
EQMcSVAMDYER	1	1	1	CUFF.9099.1	C4(Carbamidomethyl)	0	0.00012	63.24	4.73119e-07	2	1518.6	0.874437	0	Trypsin
MVGGEQAVQPDIER	1	1	1	CUFF.6523.1		0	1.772e-05	30.63	0.00294089	2	1528.75	2.85363	0	Trypsin
SPIDSDYSAFIPVK	1	1	1	CUFF.4058.1		0	3.086e-05	42.7	0.000271201	2	1538.77	0.375813	0	Trypsin
KPGHYEFTScGEK	3	1	1	CUFF.24508.1	C10(Carbamidomethyl)	0	5.214e-08	68.23	1.95408e-07	2	1539.69	0.81852	0	Trypsin
FALPLGDNEGVYVR	3	1	1	CUFF.27536.1		0	1.495e-06	72.57	3.20943e-07	2	1549.8	1.54925	0	Trypsin
LEALSNYANVTLNK	2	1	1	CUFF.25551.1		0	8.076e-06	39.55	0.000598954	2	1549.82	-0.335844	0	Trypsin
SLLVPHLEDLEYK	1	1	1	CUFF.24100.1		0	0.001044	21.84	0.0212757	3	1555.84	-0.815616	0	Trypsin
AEQSDIFNYEDAR	1	1	1	CUFF.5262.1		0	1.078e-05	25.97	0.00290869	2	1557.68	-2.01383	0	Trypsin
QESKPTFSDDIYK	2	1	1	CUFF.21110.1		0	9.891e-05	37.98	0.000628922	2	1557.75	2.60548	0	Trypsin
ENHTDDITSIGISR	3	1	1	CUFF.24508.1		0	1.698e-06	88.39	5.57777e-09	2	1557.75	1.49693	0	Trypsin
YGSTNYDDSANKPK	1	1	1	CUFF.18690.1		0	2.45e-06	69.15	1.52023e-07	2	1559.7	1.35098	0	Trypsin
AEFDEDSENIVHR	1	1	1	CUFF.25365.1		0	5.556e-06	34.23	0.00067963	2	1560.7	1.71509	0	Trypsin
LLGSSFGGINLEDIK	2	1	1	CUFF.128.1		0	2.017e-06	93.73	1.67339e-09	2	1562.85	5.34048	0	Trypsin
GEDEADTVGccSLR	1	1	1	CUFF.25193.1	C10(Carbamidomethyl); C11(Carbamidomethyl)	0	0.0001478	33.76	0.00041973	2	1568.64	2.41884	0	Trypsin
SSNDYDTILcGSIK	1	1	1	CUFF.3620.1	C10(Carbamidomethyl)	0	0.000379	17.48	0.0357298	2	1572.72	0.964238	0	Trypsin
DSLENLDAVLSYIK	1	1	1	CUFF.3620.1		0	5.306e-05	89.02	7.76948e-09	2	1579.82	1.01552	0	Trypsin
LNSEAVEENQEYR	1	1	1	CUFF.8160.1		0	1.941e-06	69.39	2.3016e-07	2	1580.72	1.7219	0	Trypsin
IVLDENTTNFLSSK	4	1	1	CUFF.24543.1		0	4.344e-06	109.37	5.1447e-11	2	1580.81	-1.23129	0	Trypsin
IPNDDDPVIDVSAGR	2	1	1	CUFF.18690.1		0	1.001e-07	74.49	1.44031e-07	2	1582.77	-0.637054	0	Trypsin
ENAILcDTSGTIYK	1	1	1	CUFF.128.1	C6(Carbamidomethyl)	0	0.0008561	43.27	0.000167197	2	1584.76	-0.514845	0	Trypsin
IFVSDQSDSIHVLK	1	1	1	CUFF.25565.1		0	0.0001136	50.27	3.94684e-05	3	1587.84	2.25554	0	Trypsin
VPLEAFWDQQDSR	1	1	1	CUFF.28683.1		0	1.243e-06	36.76	0.00073802	2	1590.76	3.70666	0	Trypsin
QEGYGVEEWPDGAR	2	1	1	CUFF.25804.1		0	2.219e-05	72.01	6.60981e-08	2	1592.7	1.62718	0	Trypsin
GLFYNAGQScNAGSR	1	1	1	CUFF.21300.1	C10(Carbamidomethyl)	0	3.432e-06	78.22	1.95859e-08	2	1601.71	0.379009	0	Trypsin
EFEGIScTEDGITR	3	1	1	CUFF.25748.1	C7(Carbamidomethyl)	0	1.537e-06	89.37	1.21392e-09	2	1613.71	-3.42022	0	Trypsin
SSVLESIVGIDMLPR	2	1	1	CUFF.25021.1		0	3.886e-06	56	9.92195e-06	2	1615.86	-6.10502	0	Trypsin
TTLINISELPAGFLK	1	1	1	CUFF.24546.1		0	0.000326	24.94	0.00673317	2	1616.92	-1.60547	0	Trypsin
SVFcTGESSTSSNQK	1	1	1	CUFF.10955.1	C4(Carbamidomethyl)	0	3.068e-06	65.82	3.27273e-07	2	1618.7	2.07834	0	Trypsin
EGDLLISEDSDNDAK	2	1	1	CUFF.18690.1		0	0.0003524	48.42	2.30208e-05	2	1620.73	1.78113	0	Trypsin
DIScWIGGSTLSSLK	1	1	1	CUFF.25403.1	C4(Carbamidomethyl)	0	1.037e-05	72.45	2.47451e-07	2	1623.8	-4.52299	0	Trypsin
GEQTSHAcVTYDEK	1	1	1	CUFF.24508.1	C8(Carbamidomethyl)	0	0.0009864	19.22	0.0131641	2	1624.69	2.03983	0	Trypsin
QISDMDSTLSSYER	1	1	1	CUFF.24543.1		0	2.185e-06	78.2	1.96763e-08	2	1631.71	-4.75846	0	Trypsin
SPLLLISAPGYDASTK	1	1	1	CUFF.1049.1		0	2.581e-05	13.45	0.237224	2	1632.89	1.90918	0	Trypsin
YVAAADNHNDHYVR	2	1	1	CUFF.24508.1		0	1.286e-06	76.34	3.83252e-08	2	1644.75	-0.662447	0	Trypsin
VTYWDcYDGQAIR	3	1	1	CUFF.12124.1	C6(Carbamidomethyl)	0	2.496e-05	60.84	1.40103e-06	2	1646.73	0.764937	0	Trypsin
NYDGLGANQSTGGMNR	1	2	1	CUFF.21364.1		0	8.338e-07	71.1	1.00912e-07	2	1654.73	1.72286	0	Trypsin
VVNTEGLSSYEAFIK	1	1	1	CUFF.18690.1		0	0.0002342	26.42	0.0126559	2	1656.85	2.6262	0	Trypsin
IQFVGAcNPPTDQGR	1	1	1	CUFF.1049.1	C7(Carbamidomethyl)	0	0.0001824	54.69	1.3585e-05	2	1659.8	3.66147	0	Trypsin
NDAEENEETEEQPK	1	1	1	CUFF.3620.1		0	9.41e-05	32.75	0.000529627	2	1661.68	2.451	0	Trypsin
SLNFEDKPcISDLK	2	1	1	CUFF.26556.1	C9(Carbamidomethyl)	0	0.0001571	19.09	0.070287	2	1665.83	9.03127	0	Trypsin
MGTILTEIEDNEFR	1	1	1	CUFF.26159.1		0	2.163e-05	57.65	4.89604e-06	2	1667.79	-4.75637	0	Trypsin
LVNDAVNSEKPQNLK	1	1	1	CUFF.16975.1		0	6.879e-05	36.99	0.000809944	2	1668.9	2.29615	0	Trypsin
ISDNPLTcISLHGSR	1	1	1	CUFF.6523.1	C8(Carbamidomethyl)	0	1.214e-05	58.07	8.18765e-06	3	1669.83	0.755879	0	Trypsin
GQcGHGDENDEDDPK	2	1	1	CUFF.25798.1	C3(Carbamidomethyl)	0	0.0001711	56.63	2.16755e-06	2	1672.61	-0.805209	0	Trypsin
FNDNVcLYWDEAK	1	1	1	CUFF.24543.1	C6(Carbamidomethyl)	0	3.249e-05	43.98	3.98997e-05	2	1673.73	1.01672	0	Trypsin
NFQEYFLPDGGcVK	1	1	1	CUFF.25403.1	C12(Carbamidomethyl)	0	5.92e-05	53.04	8.69037e-06	2	1673.76	0.42545	0	Trypsin
NSLDPFENSLNNALK	1	1	1	CUFF.9674.1		0	6.205e-06	59.65	4.71508e-06	2	1675.83	1.96647	0	Trypsin
IDYIHIVGVDNALNK	1	1	1	CUFF.17549.1		0	0.0006419	14.97	0.105079	3	1683.91	1.64117	0	Trypsin
NVQLSDDSSSKPEGPK	1	1	1	CUFF.28405.1		0	1.321e-07	85.67	1.01632e-08	2	1687.82	2.16428	0	Trypsin
QAGGADFNFVNYETR	1	1	1	CUFF.7325.1		0	0.0003271	36.85	0.000330461	2	1688.76	-4.47349	0	Trypsin
NEDAGVVNNQVESWK	1	1	1	CUFF.25027.1		0	1.172e-06	60.73	2.15546e-06	2	1688.79	-0.727634	0	Trypsin
SPFEYADIVSTTTHK	2	1	1	CUFF.25551.1		0	3.126e-07	78.01	7.66905e-08	2	1695.82	0.326889	0	Trypsin
VGTYTDYISLINDVK	1	1	1	CUFF.3641.1		0	2.951e-05	55.51	1.36377e-05	2	1700.87	-1.36255	0	Trypsin
YcSTPQYYEYADR	1	2	1	CUFF.26296.1	C2(Carbamidomethyl)	0	0.0001989	52.5	5.61009e-06	2	1715.7	-0.222876	0	Trypsin
LLDLSGPEGLDMQTVK	1	1	1	CUFF.28074.1		0	0.001016	61.28	3.35129e-06	2	1715.89	2.96696	0	Trypsin
LNSLNSEFLYSLYR	1	1	1	CUFF.25561.1		0	0.0003497	36.09	0.00119328	2	1718.87	-1.5192	0	Trypsin
LPFIDSIEYIHDLR	5	1	1	CUFF.1534.1		0	2.335e-08	81.15	3.52986e-08	3	1730.92	2.59013	0	Trypsin
SFDHLEPYLIEAGNK	2	1	1	CUFF.18690.1		0	0.0004265	12.51	0.213198	2	1732.85	-4.98297	0	Trypsin
SGGDDSDcIIEVNQVK	1	1	1	CUFF.4753.1	C8(Carbamidomethyl)	0	0.0006708	39.69	0.000209428	2	1735.78	2.41286	0	Trypsin
GTLPNINIYDYPDLK	2	1	1	CUFF.27467.1		0	0.0001875	84.07	2.09582e-08	2	1735.88	-4.35821	0	Trypsin
QLTPVSLGQGQGPVAQR	1	1	1	CUFF.25561.1		0	8.682e-05	37.93	0.000595939	2	1735.94	-0.660186	0	Trypsin
VNYTDIVVPTFDSIR	2	1	1	CUFF.2730.1		0	3.439e-06	61.12	3.20662e-06	2	1738.91	3.696	0	Trypsin
NVEFNIVNTSDKPIR	2	1	1	CUFF.24121.1		0	3.234e-07	66.35	1.20505e-06	2	1745.92	0.90155	0	Trypsin
LNEFIQGVQESEEVK	2	1	1	CUFF.25551.1		0	2.536e-06	39.39	0.000500598	2	1748.86	-3.02227	0	Trypsin
GTAYSGGANSLIHcWR	1	1	1	CUFF.24508.1	C14(Carbamidomethyl)	0	3.198e-07	71.16	1.64603e-07	2	1749.81	-0.951312	0	Trypsin
LGAFIPSVDVSIVDYR	6	1	1	CUFF.27536.1		0	1.975e-05	38.52	0.000639752	2	1750.94	-1.29247	0	Trypsin
LYDENEEEIQPIDR	1	1	1	CUFF.5039.1		0	1.833e-07	92.62	1.28549e-09	2	1762.81	-0.227835	0	Trypsin
ILEQYLVDHGEELSK	1	1	1	CUFF.18690.1		0	0.0007965	29.97	0.00387669	2	1772.9	-3.59705	0	Trypsin
EcPDLIFENHDLFK	2	1	1	CUFF.18690.1	C2(Carbamidomethyl)	0	3.101e-05	21.32	0.022875	3	1776.83	2.22194	0	Trypsin
DGNVIISDPNSEQIER	3	1	1	CUFF.24508.1		0	8.434e-07	80.98	3.19198e-08	2	1785.86	-0.988074	0	Trypsin
FMGNTLDRPQLLLNR	2	1	1	CUFF.846.1		0	0.0007988	10.35	0.41977	3	1787.96	-0.204831	0	Trypsin
YDNLNDGTIVAQDLNK	1	1	1	CUFF.3896.1		0	7.635e-06	86.77	1.03085e-08	2	1792.87	0.00675958	0	Trypsin
NLSEFcDLSQFFcK	1	1	1	CUFF.24621.1	C6(Carbamidomethyl); C13(Carbamidomethyl)	0	2.242e-05	56.9	2.04174e-06	2	1794.78	-0.407487	0	Trypsin
TDEIFYEQITEVPSK	1	1	1	CUFF.9674.1		0	1.313e-05	18.95	0.0630384	2	1798.87	-0.430494	0	Trypsin
ELPVMNLSDYFDQTK	2	1	1	CUFF.18690.1		0	8.286e-07	83.49	1.65654e-08	2	1799.85	-0.951137	0	Trypsin
VLNYDTDNIEFTEVK	2	1	1	CUFF.3579.1		0	3.814e-06	71.6	2.456e-07	2	1799.87	-1.04662	0	Trypsin
MLDGSDSGEINALDITR	5	1	1	CUFF.12124.1		0	8.63179e-12	157.5	5.69049e-16	2	1806.85	-0.603535	0	Trypsin
FQSIPVFVTEDQNER	1	1	1	CUFF.901.1		0	0.0002859	32.14	0.00256596	2	1808.88	-2.51684	0	Trypsin
MITGSAPITPELLNTMK	1	1	1	CUFF.6691.1		0	4.383e-06	41.61	0.000355473	2	1816.95	-0.840215	0	Trypsin
DFFISNNYFGVPENR	1	1	1	CUFF.17549.1		0	1.061e-06	57.19	5.72956e-06	2	1818.85	0.27439	0	Trypsin
mLDGSDSGEINALDITR	2	1	1	CUFF.12124.1	M1(Oxidation)	0	4.463e-10	121.9	2.16294e-12	2	1822.85	0.718082	0	Trypsin
DDGYIDYDGAYETAQK	2	1	1	CUFF.25551.1		0	3.054e-05	53.54	4.4154e-06	2	1823.76	0.594951	0	Trypsin
LAAcEIMGGANNIcSDK	1	1	1	CUFF.26159.1	C4(Carbamidomethyl); C14(Carbamidomethyl)	0	2.563e-06	71.81	8.23967e-08	2	1823.81	0.842682	0	Trypsin
EVcVTcWLQPIYEK	1	1	1	CUFF.5039.1	C3(Carbamidomethyl); C6(Carbamidomethyl)	0	0.0001675	27.37	0.0052221	2	1824.86	-3.52062	0	Trypsin
YYLPIDILAccPDSK	1	2	1	CUFF.21189.1	C10(Carbamidomethyl); C11(Carbamidomethyl)	0	0.0006993	23.79	0.0152508	2	1827.86	-2.86134	0	Trypsin
DISNSTQIPVYLNSER	1	1	1	CUFF.1049.1		0	0.0001336	57.37	9.98611e-06	2	1835.91	-2.42831	0	Trypsin
LAAcEImGGANNIcSDK	1	1	1	CUFF.26159.1	C4(Carbamidomethyl); M7(Oxidation); C14(Carbamidomethyl)	0	4.388e-06	35.56	0.000277313	2	1839.8	-0.31539	0	Trypsin
LFDDETNQTLDEAVIK	1	1	1	CUFF.23399.1		0	1.691e-05	48.64	5.67607e-05	2	1850.9	0.00095494	0	Trypsin
ESVESLDSVMVTINDSK	1	1	1	CUFF.24508.1		0	0.0001094	21.39	0.0323117	2	1852.89	1.66202	0	Trypsin
IPSNMLPQDVIVTTSDK	1	1	1	CUFF.25561.1		0	1.732e-06	33.84	0.00159023	2	1857.98	6.87854	0	Trypsin
DENSWEELIDGSSLHK	1	1	1	CUFF.3620.1		0	0.0004702	21.5	0.0173447	3	1858.85	0.126391	0	Trypsin
VTIIDYcQLPGILAER	1	1	1	CUFF.24110.1	C7(Carbamidomethyl)	0	5.262e-05	43.18	0.000225994	2	1860.99	2.7237	0	Trypsin
STIYWSDADTVNPELR	3	1	1	CUFF.12124.1		0	3.365e-07	89.71	3.79514e-09	2	1866.89	0.0584874	0	Trypsin
MNVPNcWNLQQLDLK	1	1	1	CUFF.3579.1	C6(Carbamidomethyl)	0	0.0002462	24.52	0.0167762	2	1872.92	3.26321	0	Trypsin
GPQTYYPFVDEVIVEK	3	1	1	CUFF.27536.1		0	4.705e-06	45.84	0.000129005	2	1883.95	1.38896	0	Trypsin
DAVNENFDNELDGLNSK	1	1	1	CUFF.5262.1		0	2.558e-08	75.04	4.54326e-08	2	1893.84	-1.90322	0	Trypsin
NDGTGVHHFTDPEDNNK	2	1	1	CUFF.24543.1		0	8.139e-06	27.88	0.00162544	3	1896.81	-0.395184	0	Trypsin
EEDPFWDPQEAVLIGR	1	1	1	CUFF.5111.1		0	5.13e-05	56.63	8.3649e-06	2	1900.91	0.690115	0	Trypsin
TDYQSQFTGSNMIENAK	1	1	1	CUFF.24757.1		0	0.0008218	40.27	0.00010337	2	1933.86	2.31766	0	Trypsin
LVTEHIEAPEILFAPQK	1	1	1	CUFF.25403.1		0	6.474e-07	53.75	1.37051e-05	2	1935.06	1.24102	0	Trypsin
DDTFIGISSDPDGENILK	1	1	1	CUFF.3579.1		0	3.04e-05	43.39	0.000123698	2	1935.92	1.05603	0	Trypsin
ELEQEHINDQVSGAELK	2	1	1	CUFF.5262.1		0	1.414e-08	70.75	4.16491e-07	2	1938.95	6.83337	0	Trypsin
TSQNDLENSQENWSYK	1	1	1	CUFF.5262.1		0	1.333e-07	91.11	7.72627e-10	2	1942.84	1.48987	0	Trypsin
EIVSEDLPLSESEDLLR	1	1	1	CUFF.18690.1		0	2.871e-06	87.81	5.21568e-09	2	1943.99	5.83531	0	Trypsin
NWGYAEDDLATGHPIcK	4	1	1	CUFF.24543.1	C16(Carbamidomethyl)	0	8.819e-08	73.17	4.81948e-08	2	1946.86	-3.66261	0	Trypsin
ELITIAENINPNGPVDNK	1	1	1	CUFF.18690.1		0	2.799e-05	40.77	0.000309886	2	1951.02	1.83491	0	Trypsin
ESGTQTDPFTPDYVIER	1	1	1	CUFF.26160.1		0	0.0005473	41.77	0.000156339	2	1954.9	-3.4086	0	Trypsin
TDVIEYSELGEEMANQK	1	1	1	CUFF.17549.1		0	9.698e-05	38.92	0.000256466	2	1955.89	-0.272609	0	Trypsin
NTLIAFQDNPYFAcQR	1	1	1	CUFF.5318.1	C14(Carbamidomethyl)	0	9.614e-05	44.68	0.000142971	2	1957.93	5.77659	0	Trypsin
IVIcHPEDTFEELSIR	3	1	1	CUFF.8557.1	C4(Carbamidomethyl)	0	1.734e-05	45.01	0.00015144	3	1957.97	1.51208	0	Trypsin
NESMAETLGEPPEVTAER	1	1	1	CUFF.25021.1		0	7.665e-06	63.86	1.08955e-06	2	1959.9	0.0677301	0	Trypsin
GEVLELNPEQIYSAYLK	1	1	1	CUFF.5755.1		0	0.0008708	32.78	0.00210892	2	1966.02	3.06377	0	Trypsin
LDPTTGEWTDGVFTGILR	1	1	1	CUFF.1049.1		0	0.0008201	37.47	0.000707289	2	1977.96	-15.1124	0	Trypsin
SDGIEPcLNEEGQEFLR	1	1	1	CUFF.9356.1	C7(Carbamidomethyl)	0	4.545e-05	52.3	8.53823e-06	2	1992.9	-0.647244	0	Trypsin
DLEFGSEYIIPTPFDPR	1	1	1	CUFF.128.1		0	3.377e-05	53.83	1.4076e-05	2	1995.97	0.782499	0	Trypsin
QTVFHPDESQLLTAGSDR	4	1	1	CUFF.12124.1		0	4.148e-07	64.88	1.3166e-06	2	2000.97	0.325746	0	Trypsin
ANDSDYGLASAVFTQSLDK	2	1	1	CUFF.21300.1		0	1.719e-08	55.42	6.6028e-06	2	2001.94	0.385724	0	Trypsin
GPETLDNAcINLcNSQSK	1	1	1	CUFF.3579.1	C9(Carbamidomethyl); C13(Carbamidomethyl)	0	7.951e-07	78.64	2.66707e-08	2	2020.91	0.578454	0	Trypsin
ITNYSccSETDEYVQR	1	1	1	CUFF.18690.1	C6(Carbamidomethyl); C7(Carbamidomethyl)	0	3.237e-09	83.05	4.94277e-09	2	2024.84	2.03283	0	Trypsin
IEVPGLEcFTVAFMNDGK	1	1	1	CUFF.12124.1	C8(Carbamidomethyl)	0	1.693e-06	55.67	7.0465e-06	2	2026.96	-3.08323	0	Trypsin
cEITGESPIQGIMYFYK	1	1	1	CUFF.18690.1	C1(Carbamidomethyl)	0	0.0004485	52.07	1.83156e-05	2	2035.95	1.70422	0	Trypsin
VNVSDYDLLQTLGTGSFGR	1	1	1	CUFF.25306.1		0	0.0004307	27.1	0.00926176	2	2042.02	-0.668739	0	Trypsin
DLESIFTLDPGHYIAVPR	2	1	1	CUFF.25748.1		0	6.442e-07	54.63	1.03305e-05	3	2043.06	1.19954	0	Trypsin
NDEIEEPEEESNPFPIR	1	1	1	CUFF.23399.1		0	0.0001702	39.06	0.000291788	2	2043.92	2.90731	0	Trypsin
IFIEGSNEQYQIDDSGDK	1	1	1	CUFF.18690.1		0	1.595e-08	80.61	1.43378e-08	2	2057.93	-0.792566	0	Trypsin
MGADGSYFNAcESIPESLK	1	1	1	CUFF.14318.1	C11(Carbamidomethyl)	0	0.0006227	37.99	0.00017474	2	2075.9	-0.651884	0	Trypsin
LGGGPTEELLVNEVIAEGEGK	2	1	1	CUFF.6523.1		0	1.054e-08	73.6	1.59328e-07	2	2111.07	-10.0916	0	Trypsin
HAEGGWPEGIDPTEPPEVAK	2	1	1	CUFF.6523.1		0	5.486e-06	59.21	3.77842e-06	2	2116	1.98379	0	Trypsin
FGQSIFDGYFPDETFEVK	1	1	1	CUFF.9912.1		0	1.602e-05	57.91	2.75074e-06	2	2125.97	-1.61332	0	Trypsin
ISGDSLVITQTVPEFSDGLR	4	1	1	CUFF.24543.1		0	1.184e-09	120.68	3.71954e-12	2	2134.11	1.18593	0	Trypsin
FSDTPQYLAEYcDNLFR	1	1	1	CUFF.5438.1	C12(Carbamidomethyl)	0	1.237e-05	82.85	8.3008e-09	2	2138.96	6.01798	0	Trypsin
TIPYVLLDEDTLSQMATSR	1	1	1	CUFF.18690.1		0	0.000826	56.16	9.44201e-06	2	2153.09	3.66852	0	Trypsin
DGIEPIYTYTESLLQMER	3	1	1	CUFF.18690.1		0	1.487e-08	115.67	1.00277e-11	2	2158.04	-0.990462	0	Trypsin
NPIVIDEDGNPVINNHGEVK	2	1	1	CUFF.27536.1		0	1.315e-05	58.8	6.6572e-06	2	2173.09	0.981308	0	Trypsin
QSVDSFPENNcLGYFDGEK	1	1	1	CUFF.6691.1	C11(Carbamidomethyl)	0	8.871e-07	43.92	4.04548e-05	2	2205.94	-1.7366	0	Trypsin
EYIQQAYDDMHEAVVTGIK	1	1	1	CUFF.27002.1		0	2.632e-05	19.9	0.0306988	3	2210.05	1.2151	0	Trypsin
VSASQHPVLISEVIDNPVSTR	2	1	1	CUFF.25403.1		0	1.301e-08	84.69	1.3585e-08	3	2248.19	-0.167269	0	Trypsin
GDLVDEMLAQYIQNcPVPVK	1	1	1	CUFF.5262.1	C15(Carbamidomethyl)	0	5.998e-05	68.32	6.33094e-07	2	2289.14	5.0391	0	Trypsin
NMLMDSYIWNLSNPNEPEK	1	1	1	CUFF.6523.1		0	7.95e-09	79.4	2.9852e-08	2	2295.05	1.66216	0	Trypsin
SDPLSEPYGTEEAEPPNFYR	2	1	1	CUFF.24098.1		0	8.21e-09	83.61	4.79063e-09	2	2298.03	3.20532	0	Trypsin
TYSEPFPLYPYEQIEENVK	2	1	1	CUFF.27536.1		0	1.493e-07	55.96	9.25322e-06	2	2346.13	4.59662	0	Trypsin
TQFQEAEAATEYcETHYYK	3	1	1	CUFF.846.1	C13(Carbamidomethyl)	0	8.53e-09	72.43	5.70125e-08	3	2369	0.800543	0	Trypsin
QIWSGGNSSTGMLGQGEEITESK	1	1	1	CUFF.3579.1		0	5.38e-05	64.56	8.57366e-07	2	2396.09	-4.78808	0	Trypsin
DTQHENTIQQLVSFKPESGNK	1	1	1	CUFF.26432.1		0	2.64e-08	40.8	0.000249529	3	2400.17	-2.53045	0	Trypsin
KGEDQFFLQPGESLENGcFIK	1	1	1	CUFF.27536.1	C18(Carbamidomethyl)	0	0.0002911	15.18	0.0803981	3	2443.16	-0.753162	1	Trypsin
VGGEVNPHQDNTYIISNPLTcK	1	1	1	CUFF.27114.1	C21(Carbamidomethyl)	0	0.0003119	23.25	0.01727	3	2456.19	0.372276	0	Trypsin
SNNLYISTLDIQSIDPVDEDTR	4	1	1	CUFF.27536.1		0	4.626e-06	83.21	1.36096e-08	2	2508.21	-0.332981	0	Trypsin
IPISSLATTIDPNHSEGYDPGNIR	1	1	1	CUFF.7325.1		0	0.0001545	24.5	0.011354	3	2567.27	-2.33203	0	Trypsin
LGTDASSDPTKEPEVVPDLFEDLK	2	1	1	CUFF.18690.1		0	0.0001843	52.62	1.88721e-05	2	2602.28	-0.103076	1	Trypsin
LVSEADEDILNDEELINTLEQSK	1	1	1	CUFF.16975.1		0	0.0001494	58.25	4.48871e-06	2	2617.28	0.914227	0	Trypsin
DDQAVSASHDGScIVWDLENFTR	6	1	1	CUFF.12124.1	C13(Carbamidomethyl)	0	1.776e-07	61.97	8.2593e-07	3	2622.15	0.157881	0	Trypsin
IIDGDEYNcSASSGPGDIHFLDPQR	1	1	1	CUFF.9901.1	C9(Carbamidomethyl)	0	5.061e-10	75.67	6.09793e-08	3	2763.23	0.392608	0	Trypsin
VELTETEFHNSNVNDIDPLVYYR	1	1	1	CUFF.18690.1		0	1.205e-06	90.98	1.99499e-09	3	2767.31	-2.37198	0	Trypsin
NQWSEcLENEDcNEHHEENEETLK	1	1	1	CUFF.29472.1	C6(Carbamidomethyl); C12(Carbamidomethyl)	0	5.529e-05	27.86	0.00163294	4	3073.22	1.51735	0	Trypsin
SLAIPLLR	1	1	1	CUFF.25667.1		0	0.01401	43.8	4.15882e-05	2	882.578	0.730913	0	Trypsin
GLITPEVR	1	1	1	CUFF.21695.1		0	0.01962	24.15	0.00596117	2	884.521	0.650235	0	Trypsin
LGASDSAATK	1	1	1	CUFF.18690.1		0	0.02009	14.62	0.232972	2	920.469	0.231614	0	Trypsin
LGEDLPQR	1	1	1	CUFF.9912.1		0	0.0189	28.85	0.00443077	2	927.492	2.71664	0	Trypsin
GVDNGVNLR	1	1	1	CUFF.8294.1		0	0.01549	36.1	0.000662771	2	943.497	1.97438	0	Trypsin
LLNVSPFR	1	1	1	CUFF.24098.1		0	0.0165	36.51	0.00160817	2	945.553	0.98098	0	Trypsin
FGTNVVSAR	1	2	1	CUFF.26296.1		0	0.003223	41.09	0.00042403	2	950.508	2.53422	0	Trypsin
GHSEHVMR	2	1	1	CUFF.24771.1		0	0.01137	31.17	0.00175682	2	952.443	1.62176	0	Trypsin
YTTDAAcR	1	1	1	CUFF.18690.1	C7(Carbamidomethyl)	0	0.01827	26.44	0.00226449	2	957.411	1.51551	0	Trypsin
IITSGDDNK	1	1	1	CUFF.24508.1		0	0.01878	55.12	1.50729e-05	2	962.479	0.0937215	0	Trypsin
TYSVPGWR	1	1	1	CUFF.8557.1		0	0.01281	21.71	0.0313656	2	965.485	1.0996	0	Trypsin
HLDIDGDGK	1	1	1	CUFF.25561.1		0	0.002985	19.24	0.039311	2	969.464	0.586574	0	Trypsin
LGTPAcTTR	1	1	1	CUFF.25551.1	C6(Carbamidomethyl)	0	0.005684	56.73	1.1784e-05	2	976.491	2.68709	0	Trypsin
SLIASGADDK	1	2	1	CUFF.10313.1		0	0.004298	19.71	0.0694886	2	976.495	-0.00597049	0	Trypsin
LTEIHLTR	2	1	1	CUFF.27002.1		0	0.008782	43.27	8.2421e-05	3	982.571	2.56366	0	Trypsin
SVINAAGLLK	1	1	1	CUFF.2730.1		0	0.008285	55.04	1.04965e-05	2	985.605	0.558598	0	Trypsin
IILGGSGIQK	1	1	1	CUFF.5111.1		0	0.01373	34.44	0.0011512	2	985.606	2.35447	0	Trypsin
VVAVANEcK	1	1	1	CUFF.846.1	C8(Carbamidomethyl)	0	0.02429	34.33	0.00178954	2	989.51	1.45526	0	Trypsin
ILIVGAAPIK	1	1	1	CUFF.25615.1		0	0.003611	45.91	2.55841e-05	2	994.667	1.17683	0	Trypsin
ADTLAHLEK	1	1	1	CUFF.5262.1		0	0.003892	24.88	0.0105653	2	997.534	3.02552	0	Trypsin
HSAEIITVK	1	1	1	CUFF.27536.1		0	0.008204	42.27	0.000118585	2	997.57	1.85986	0	Trypsin
LGEEVLLPK	1	1	1	CUFF.25615.1		0	0.004304	11.87	0.064859	2	997.594	0.857327	0	Trypsin
mNHAQAMR	1	1	1	CUFF.24098.1	N-Term(Acetyl)	0	0.01251	24.24	0.00489715	2	1000.45	1.63791	0	Trypsin
KAEASANALK	1	1	1	CUFF.1534.1		0	0.003768	36.7	0.00137899	2	1002.56	-0.104177	1	Trypsin
NPVVEEISK	1	1	1	CUFF.21110.1		0	0.02205	13.21	0.164748	2	1014.56	8.4491	0	Trypsin
FFDVYDGR	1	1	1	CUFF.3620.1		0	0.02121	27.68	0.00290034	2	1018.46	0.505865	0	Trypsin
ILATGEDSSK	1	1	1	CUFF.27098.1		0	0.005602	34.58	0.00229903	2	1020.52	1.94255	0	Trypsin
SAAAYNVGLR	1	1	1	CUFF.7264.1		0	0.001814	35	0.00175506	2	1021.54	2.05865	0	Trypsin
APELILLEK	2	1	1	CUFF.6668.1		0	0.008794	22.45	0.00567505	2	1025.63	1.08269	0	Trypsin
MTTVVIAHR	1	1	1	CUFF.17975.1		0	0.02025	23.92	0.0101377	2	1027.57	1.48747	0	Trypsin
ISQVDNLLK	1	1	1	CUFF.18690.1		0	0.0187	33.28	0.00249044	2	1029.6	2.00425	0	Trypsin
SIIELGDER	1	1	1	CUFF.166.1		0	0.0108	35.76	0.00136712	2	1031.54	1.27212	0	Trypsin
LNELFIVGK	2	1	1	CUFF.18690.1		0	0.01562	56.32	8.75047e-06	2	1032.61	0.188927	0	Trypsin
LYIFEVPR	1	1	1	CUFF.4753.1		0	0.005709	32.68	0.00213107	2	1036.58	0.0558569	0	Trypsin
FDLENVFR	1	1	1	CUFF.845.1		0	0.01003	14.07	0.158655	2	1039.52	-0.325111	0	Trypsin
VVLIGDSGVGK	4	2	1	CUFF.28206.1		0	0.003135	26.65	0.00778579	2	1043.62	5.56023	0	Trypsin
LEYVFGYR	3	1	1	CUFF.24508.1		0	0.005802	19.27	0.0538284	2	1046.53	1.85088	0	Trypsin
MLLENLYR	1	1	1	CUFF.25021.1		0	0.02343	20.38	0.0526827	2	1051.56	-0.162584	0	Trypsin
IGIELPESAK	1	1	1	CUFF.24100.1		0	0.008705	31.92	0.00176739	2	1056.6	3.64227	0	Trypsin
ITIPTVMGVK	1	1	1	CUFF.9099.1		0	0.007843	11.46	0.282226	2	1058.63	-0.0340857	0	Trypsin
TLEDLNNIK	1	1	1	CUFF.7193.1		0	0.01243	61.94	3.51854e-06	2	1059.57	-0.527402	0	Trypsin
LINTQDIDK	1	1	1	CUFF.16975.1		0	0.01387	19.14	0.0682634	2	1059.57	2.00716	0	Trypsin
SVISGWNDGK	3	1	1	CUFF.12124.1		0	0.01176	52.06	2.33363e-05	2	1062.52	2.32661	0	Trypsin
LEYVYGYR	1	1	1	CUFF.27098.1		0	0.01746	39.74	0.000398136	2	1062.52	-0.844751	0	Trypsin
AGFSGDERPK	1	1	1	CUFF.25403.1		0	0.005416	51.52	3.20635e-05	2	1063.52	1.38669	0	Trypsin
GAETQSVVFK	1	1	1	CUFF.27002.1		0	0.00441	29.38	0.00617097	2	1065.56	-2.29926	0	Trypsin
LNFVEVFAK	2	1	1	CUFF.18690.1		0	0.006177	50.5	2.71832e-05	2	1066.6	1.80863	0	Trypsin
GVYEWSDGR	1	1	1	CUFF.25804.1		0	0.003311	37.85	0.000205074	2	1068.48	1.82197	0	Trypsin
AGFADYDSPK	1	1	1	CUFF.25365.1		0	0.005466	29.3	0.00229105	2	1070.48	3.27719	0	Trypsin
LGEYAENFK	1	1	1	CUFF.9615.1		0	0.0127	22.88	0.0167449	2	1070.52	0.879623	0	Trypsin
LSYSFINVK	1	1	1	CUFF.18690.1		0	0.003417	25.57	0.0073493	2	1070.59	0.873871	0	Trypsin
IILLGDSGVGK	2	2	1	CUFF.1452.1		0	0.004896	16.03	0.0773324	2	1071.64	1.49523	0	Trypsin
LPTETLNER	1	1	1	CUFF.25160.1		0	0.02488	17.25	0.0847642	2	1072.56	1.51758	0	Trypsin
GAFVQGGDLSK	1	1	1	CUFF.9912.1		0	0.00584	39.96	0.000484441	2	1078.56	2.12322	0	Trypsin
GVYEWVDGR	1	1	1	CUFF.21110.1		0	0.003049	36.94	0.000788977	2	1080.51	0.320929	0	Trypsin
GPDPLDEEGR	1	1	1	CUFF.9099.1		0	0.004211	44.92	5.63687e-05	2	1084.49	2.51033	0	Trypsin
VDELVAILSK	1	1	1	CUFF.24621.1		0	0.01148	32.17	0.00224492	2	1086.64	1.33813	0	Trypsin
IGGGTIDDVIK	1	1	1	CUFF.5262.1		0	0.01031	11.77	0.385858	2	1087.6	0.993164	0	Trypsin
IAVLGQQSSGK	1	1	1	CUFF.25021.1		0	0.004469	61.49	3.6898e-06	2	1087.61	1.6762	0	Trypsin
TSSMEDYMK	1	1	1	CUFF.24098.1		0	0.01088	40.33	9.24634e-05	2	1091.44	1.99558	0	Trypsin
GVQFWADGSK	1	1	1	CUFF.21110.1		0	0.02279	10.47	0.358972	2	1094.53	0.39637	0	Trypsin
LcVGIGPILR	1	1	1	CUFF.25565.1	C2(Carbamidomethyl)	0	0.009257	48.52	1.89816e-05	2	1097.65	1.82192	0	Trypsin
YSSVAITSDR	2	1	1	CUFF.18690.1		0	0.01262	48.02	6.0738e-05	2	1098.54	1.92439	0	Trypsin
FEYAQINSK	1	1	1	CUFF.846.1		0	0.01344	26.77	0.00673209	2	1099.54	1.36535	0	Trypsin
DALKPEWLK	1	1	1	CUFF.128.1		0	0.009794	10.46	0.269849	2	1099.62	0.879293	0	Trypsin
ScNEVEHAR	2	1	1	CUFF.3579.1	C2(Carbamidomethyl)	0	0.001089	51.23	7.51571e-06	3	1101.48	1.82041	0	Trypsin
IVDLHAVVDK	1	1	1	CUFF.5262.1		0	0.007503	30.23	0.00256073	2	1108.64	2.21542	0	Trypsin
FVEFFDGVR	1	1	1	CUFF.25798.1		0	0.02337	45.03	0.000128761	2	1115.55	-0.0284596	0	Trypsin
QGEVQMANLK	1	1	1	CUFF.1718.1		0	0.004212	34.97	0.00143289	2	1117.57	3.48	0	Trypsin
FINVIDELR	1	1	1	CUFF.25021.1		0	0.003586	26.52	0.0104736	2	1118.62	0.690242	0	Trypsin
LFDEVQELK	1	1	1	CUFF.16975.1		0	0.01096	11.59	0.318976	2	1120.59	2.63875	0	Trypsin
LAScSADGTIK	1	1	1	CUFF.25544.1	C4(Carbamidomethyl)	0	0.005722	12.48	0.214676	2	1122.55	-0.270282	0	Trypsin
WADTFLNTR	1	1	1	CUFF.24543.1		0	0.002995	38.59	0.000795551	2	1123.55	0.884201	0	Trypsin
FDGDWENNK	1	1	1	CUFF.21110.1		0	0.004171	13.45	0.0450786	2	1124.47	0.670709	0	Trypsin
YPLYITNLK	2	1	1	CUFF.18690.1		0	0.0119	50.18	2.30256e-05	2	1124.64	1.31679	0	Trypsin
LLGPIEEILK	2	1	1	CUFF.8783.1		0	0.003599	50.48	8.93244e-06	2	1124.69	-1.12877	0	Trypsin
FFQQESVLK	1	1	1	CUFF.166.1		0	0.01854	30.43	0.00375879	2	1125.6	1.83331	0	Trypsin
NDMFANADTK	1	1	1	CUFF.166.1		0	0.006541	24.77	0.00332637	2	1126.49	1.98139	0	Trypsin
LTNINLAEDK	1	1	1	CUFF.27467.1		0	0.00347	34.55	0.00133286	2	1130.61	1.22384	0	Trypsin
FSSLQDcFK	1	1	1	CUFF.3896.1	C7(Carbamidomethyl)	0	0.02057	13.49	0.0649184	2	1131.52	2.4798	0	Trypsin
LASEQLSQQK	1	1	1	CUFF.9356.1		0	0.0155	27.82	0.00908579	2	1131.59	-5.35824	0	Trypsin
SVLGFVASLDK	1	1	1	CUFF.166.1		0	0.003603	46.23	0.000107204	2	1135.64	1.37843	0	Trypsin
SLFQIIcEK	1	1	1	CUFF.17549.1	C7(Carbamidomethyl)	0	0.01932	30.09	0.00543617	2	1137.6	-0.722712	0	Trypsin
LSEHGVNTER	1	1	1	CUFF.6523.1		0	0.01002	37.68	0.000537416	2	1141.57	7.65234	0	Trypsin
SIAHTDEQLK	1	1	1	CUFF.5262.1		0	0.004081	28.36	0.00547055	2	1141.59	6.47288	0	Trypsin
LQSENDPIVK	1	1	1	CUFF.28766.1		0	0.01299	15.08	0.0884799	2	1142.61	3.02718	0	Trypsin
GVFYWSDGSK	1	1	1	CUFF.21110.1		0	0.008968	25.15	0.00717906	2	1145.52	-1.34043	0	Trypsin
LYGAGNYFLK	1	1	1	CUFF.18690.1		0	0.001698	28.76	0.00718445	2	1145.6	1.31823	0	Trypsin
QYcFMEIR	1	1	1	CUFF.9912.1	C3(Carbamidomethyl)	0	0.01276	49.4	1.14543e-05	2	1146.51	1.29717	0	Trypsin
FIDSSSHDLK	2	1	1	CUFF.18690.1		0	0.005496	22.28	0.0263245	2	1148.56	1.59756	0	Trypsin
FPEDTWLIK	4	1	1	CUFF.27536.1		0	0.002229	37.29	0.00118515	2	1148.6	-0.00948003	0	Trypsin
IEDTMTSNIK	1	1	1	CUFF.29472.1		0	0.003071	23	0.0200475	2	1151.57	3.71499	0	Trypsin
IAVYDVATDGK	1	1	1	CUFF.5111.1		0	0.002261	45.55	0.000160202	2	1151.6	2.82258	0	Trypsin
LILISGIPGSGK	1	1	1	CUFF.4515.1		0	0.01385	24.12	0.00425983	2	1154.71	-1.16133	0	Trypsin
GGDLFNYLEK	1	1	1	CUFF.24110.1		0	0.005464	34.99	0.00125198	2	1155.57	1.10096	0	Trypsin
NIVATGQMAEK	1	1	1	CUFF.27098.1		0	0.01927	20.44	0.0388569	2	1161.59	-6.929	0	Trypsin
AAGFVGQDMIR	2	2	1	CUFF.26296.1		0	0.001243	24.28	0.0192224	2	1164.58	0.0825888	0	Trypsin
TYLIGLLTDR	2	1	1	CUFF.18690.1		0	0.01065	39.23	0.000435806	2	1164.66	-0.682325	0	Trypsin
LcNIIGSNFK	1	1	1	CUFF.8161.1	C2(Carbamidomethyl)	0	0.00853	24.9	0.0195774	2	1165.6	-1.16414	0	Trypsin
IMVWSMDER	2	1	1	CUFF.24508.1		0	0.001648	55.29	7.09923e-06	2	1166.53	0.750931	0	Trypsin
FSTIDEVISR	1	1	1	CUFF.21300.1		0	0.001342	63.41	2.25738e-06	2	1166.61	1.8139	0	Trypsin
WYLDIDTLK	1	1	1	CUFF.8375.1		0	0.003116	17.79	0.084834	2	1166.61	0.783227	0	Trypsin
LPPPDSSGIQR	2	1	1	CUFF.18690.1		0	0.01562	17.9	0.0810905	2	1166.62	-0.287013	0	Trypsin
IcNFNENTR	1	1	1	CUFF.8160.1	C2(Carbamidomethyl)	0	0.01069	23.17	0.0106029	2	1167.52	0.723717	0	Trypsin
ESELSIAEYK	1	1	1	CUFF.16975.1		0	0.01754	27.44	0.00721207	2	1168.58	5.46488	0	Trypsin
LNHLNDIDSK	1	1	1	CUFF.25142.2		0	0.01694	16.62	0.0871084	2	1168.6	2.0099	0	Trypsin
IAPDIISTNVK	1	1	1	CUFF.3579.1		0	0.005514	23.04	0.0166358	2	1170.67	0.60673	0	Trypsin
AYANSYGALNK	1	1	1	CUFF.25748.1		0	0.002503	37.4	0.00054591	2	1171.58	2.10524	0	Trypsin
YADMVTASTSK	1	2	1	CUFF.26296.1		0	0.005254	41.98	0.000110927	2	1173.55	1.07477	0	Trypsin
VDNPIVQFDK	1	1	1	CUFF.24121.1		0	0.002258	25.94	0.0114607	2	1174.61	1.72907	0	Trypsin
INEAIDVFEK	1	1	1	CUFF.846.1		0	0.003979	35.49	0.00138419	2	1177.61	4.07807	0	Trypsin
YTDFFNLHK	2	1	1	CUFF.27001.1		0	0.01431	37.17	0.000613974	3	1184.57	0.548762	0	Trypsin
IcEELSPDPK	1	1	1	CUFF.25561.1	C2(Carbamidomethyl)	0	0.01736	35.67	0.000718201	2	1187.56	0.104134	0	Trypsin
EQYAcLIHR	1	1	1	CUFF.1534.1	C5(Carbamidomethyl)	0	0.01639	27.15	0.00645721	2	1189.57	-2.96801	0	Trypsin
TTIVNEDGGER	1	1	1	CUFF.5111.1		0	0.01718	28.98	0.0030986	2	1190.57	2.28562	0	Trypsin
GEVAQYAVPEK	1	1	1	CUFF.24250.1		0	0.01059	36.38	0.00108168	2	1190.61	1.77733	0	Trypsin
DcWTINPSAK	1	1	1	CUFF.18690.1	C2(Carbamidomethyl)	0	0.00574	17.12	0.0359064	2	1191.55	0.800228	0	Trypsin
DTLPGIMFATK	1	1	1	CUFF.18690.1		0	0.004621	16.63	0.119499	2	1193.62	-0.169807	0	Trypsin
TELWSAGESSK	1	1	1	CUFF.18690.1		0	0.001905	70.18	3.40587e-07	2	1194.57	1.43649	0	Trypsin
EYLDTQGLEK	1	1	1	CUFF.14318.1		0	0.01628	17.46	0.0673025	2	1195.59	2.55481	0	Trypsin
VSDITSAIFDK	1	1	1	CUFF.28436.1		0	0.00221	82.8	2.28291e-08	2	1195.62	-0.221177	0	Trypsin
THNDLQDLLK	1	1	1	CUFF.5262.1		0	0.003408	21.38	0.0305668	2	1196.63	2.94114	0	Trypsin
MFTYQDHEK	3	1	1	CUFF.27536.1		0	0.007734	49.86	1.75569e-05	2	1198.52	1.46904	0	Trypsin
TTLEEYSNNK	1	1	1	CUFF.21695.1		0	0.02128	12.26	0.160459	2	1198.56	2.02865	0	Trypsin
YNQSTSENEK	1	1	1	CUFF.3579.1		0	0.00502	51.57	6.94976e-06	2	1199.52	1.62188	0	Trypsin
YTPISQVHEK	1	1	1	CUFF.16329.1		0	0.01097	17.68	0.0725085	2	1201.63	3.41241	0	Trypsin
AFLNLTWPIK	1	1	1	CUFF.25365.1		0	0.004247	61.54	2.98119e-06	2	1202.69	-1.19835	0	Trypsin
AIDLYAVQAIK	1	1	1	CUFF.18690.1		0	0.01285	10.86	0.242004	2	1204.69	-0.912115	0	Trypsin
QPDNIYEVTK	1	1	1	CUFF.25021.1		0	0.01827	26.57	0.009032	2	1206.6	2.03494	0	Trypsin
VTEMLYNVLK	1	1	1	CUFF.7193.1		0	0.001275	38.41	0.000533583	2	1209.66	1.62408	0	Trypsin
LHLVDLAGSER	2	1	1	CUFF.25027.1		0	0.001931	19.37	0.04162	2	1209.66	-0.549508	0	Trypsin
SMEDAcITQR	2	1	1	CUFF.28436.1	C6(Carbamidomethyl)	0	0.001329	29.93	0.00106706	2	1210.52	0.156468	0	Trypsin
SGLNQLVDELK	1	1	1	CUFF.5262.1		0	0.009391	37.04	0.00101814	2	1215.66	1.41015	0	Trypsin
SITTDFYQNK	1	1	1	CUFF.7325.1		0	0.02233	20.16	0.028433	2	1216.59	1.04362	0	Trypsin
GMYDIGLPSHK	1	1	1	CUFF.17549.1		0	0.004358	15.14	0.0979828	2	1217.6	-2.052	0	Trypsin
QAHHEAQSLAK	1	1	1	CUFF.6691.1		0	0.002282	34.94	0.00219629	2	1219.62	1.19627	0	Trypsin
LFVQSLPSDSK	1	1	1	CUFF.2506.1		0	0.00249	17.95	0.0937899	2	1220.66	3.3722	0	Trypsin
TFENLELDNK	1	1	1	CUFF.846.1		0	0.003564	54.46	1.36077e-05	2	1222.6	1.6622	0	Trypsin
IYGYESLSHR	1	1	1	CUFF.9099.1		0	0.006111	20.18	0.0417339	2	1224.6	-0.815061	0	Trypsin
NMEEIITHLK	2	1	1	CUFF.18690.1		0	0.006514	54.57	1.23945e-05	2	1227.64	-2.43286	0	Trypsin
IQELIVPLFR	1	1	1	CUFF.606.1		0	0.01313	43.33	7.89676e-05	2	1227.75	0.0896348	0	Trypsin
SGITPIDLEER	1	1	1	CUFF.26159.1		0	0.00224	30.9	0.0038203	2	1229.63	-3.58741	0	Trypsin
GAEEEDENPNK	1	1	1	CUFF.29096.1		0	0.009283	27.65	0.00171384	2	1231.51	4.05631	0	Trypsin
QTVTTDFEYK	2	1	1	CUFF.166.1		0	0.01117	20.42	0.0222416	2	1231.59	1.00151	0	Trypsin
TTcTISSFTSK	1	1	1	CUFF.5755.1	C3(Carbamidomethyl)	0	0.008042	35.37	0.000842167	2	1232.58	0.829585	0	Trypsin
QAIIESVESEK	1	1	1	CUFF.8557.1		0	0.004765	35.82	0.00140073	2	1232.64	0.361339	0	Trypsin
YFENDALSFK	1	1	1	CUFF.5111.1		0	0.008648	27.75	0.00520429	2	1233.58	-0.99801	0	Trypsin
TPEVQHHEEK	1	1	1	CUFF.27340.1		0	0.003227	29.7	0.00375032	3	1233.59	0.0237658	0	Trypsin
IIDSVFLAETK	2	1	1	CUFF.1984.1		0	0.006604	13.2	0.165127	2	1235.69	1.01921	0	Trypsin
SDFSQTYFGGK	1	1	1	CUFF.24508.1		0	0.003028	50.1	1.6613e-05	2	1236.55	0.170656	0	Trypsin
YADYPILAWK	1	1	1	CUFF.846.1		0	0.002048	48.72	5.63961e-05	2	1239.64	0.2336	0	Trypsin
EAVPDVIIATGR	2	1	1	CUFF.128.1		0	0.003429	31.45	0.00204101	2	1240.69	0.0754132	0	Trypsin
SQEYEPSFVR	1	1	1	CUFF.5430.1		0	0.007788	18.89	0.0322805	2	1241.58	-2.7302	0	Trypsin
DDLTYVEYVK	1	1	1	CUFF.8375.1		0	0.003133	12.69	0.142641	2	1244.61	1.27382	0	Trypsin
SYSMIGYGQNK	1	1	1	CUFF.5111.1		0	0.003897	18.26	0.0306023	2	1247.57	0.118738	0	Trypsin
ILESLEPYER	1	1	1	CUFF.8783.1		0	0.007239	48.8	6.85494e-05	2	1248.65	3.267	0	Trypsin
IWDDPLDFTK	1	1	1	CUFF.3896.1		0	0.001873	32.03	0.00278843	2	1249.61	0.228704	0	Trypsin
QLYHLIGYDK	1	1	1	CUFF.24543.1		0	0.02301	18.7	0.0917295	3	1249.66	1.43649	0	Trypsin
SIGEFQIMQAK	2	1	1	CUFF.17268.1		0	0.001068	30.57	0.0049112	2	1251.64	1.31188	0	Trypsin
EILEVLNHcK	1	1	1	CUFF.5439.1	C9(Carbamidomethyl)	0	0.009777	14.79	0.147693	2	1254.66	3.14158	0	Trypsin
WIQDEITKPK	1	1	1	CUFF.29472.1		0	0.004326	39.2	0.000553042	2	1257.68	0.245157	0	Trypsin
YLFLGDYVDR	2	1	1	CUFF.7193.1		0	0.002921	36.49	0.000908772	2	1260.63	0.0577977	0	Trypsin
MGYDEcLcSK	1	1	1	CUFF.25748.1	C6(Carbamidomethyl); C8(Carbamidomethyl)	0	0.003305	40.31	9.28902e-05	2	1262.49	2.39639	0	Trypsin
EGGIMNSNLEAK	1	1	1	CUFF.8158.1		0	0.004937	12.96	0.156806	2	1262.61	2.46499	0	Trypsin
NDGIIGIEYDR	1	1	1	CUFF.3579.1		0	0.005955	19.53	0.037886	2	1264.61	-2.98636	0	Trypsin
DPNTFASASLDK	1	1	1	CUFF.1718.1		0	0.001165	40.58	0.000271245	2	1265.6	-0.581578	0	Trypsin
DRDPEMAALVR	1	1	1	CUFF.25551.1		0	0.004925	22.05	0.0233901	2	1272.64	5.80461	1	Trypsin
LNPDFLLELAK	1	1	1	CUFF.24134.1		0	0.002173	19.27	0.0455471	2	1272.72	2.88911	0	Trypsin
VDScEFEIFK	1	1	1	CUFF.3620.1	C4(Carbamidomethyl)	0	0.01485	11.14	0.119215	2	1273.58	1.41935	0	Trypsin
AQIWDTAGQER	1	1	1	CUFF.1331.1		0	0.0118	25.14	0.0114824	2	1274.61	1.07156	0	Trypsin
VTGIATcHcEK	2	1	1	CUFF.10963.1	C7(Carbamidomethyl); C9(Carbamidomethyl)	0	0.005543	58.78	2.3176e-06	2	1275.59	6.99337	0	Trypsin
YDPILNSVLNK	1	1	1	CUFF.1049.1		0	0.008511	56.14	1.19178e-05	2	1275.69	-4.87059	0	Trypsin
IVINENFGELK	1	1	1	CUFF.846.1		0	0.006342	44.4	0.000190616	2	1275.69	-0.293154	0	Trypsin
TLLITGYPNVGK	1	1	1	CUFF.24315.1		0	0.003276	33.9	0.00136472	2	1275.73	1.62603	0	Trypsin
NcNELQYVLK	1	1	1	CUFF.24100.1	C2(Carbamidomethyl)	0	0.001373	36.2	0.00111546	2	1280.63	-1.78502	0	Trypsin
FEcEETLIGGK	1	1	1	CUFF.14318.1	C3(Carbamidomethyl)	0	0.001788	28.47	0.00384029	2	1282.6	1.23022	0	Trypsin
AFNLYPDEWK	2	2	1	CUFF.26296.1		0	0.02447	30.17	0.00283676	2	1282.61	-1.16875	0	Trypsin
VcSEALVHGIAK	1	1	1	CUFF.14318.1	C2(Carbamidomethyl)	0	0.007825	15.06	0.11228	2	1283.68	2.34978	0	Trypsin
YEDYLTYYR	1	1	1	CUFF.20034.1		0	0.001731	23.53	0.00909398	2	1285.58	7.59052	0	Trypsin
LQQESIGLLER	1	1	1	CUFF.27536.1		0	0.01666	27.46	0.00664051	2	1285.71	-0.944874	0	Trypsin
GQYSDMIVScK	1	1	1	CUFF.27098.1	C10(Carbamidomethyl)	0	0.004964	11.89	0.103543	2	1287.57	0.863418	0	Trypsin
IISDVIEEFAR	1	1	1	CUFF.26159.1		0	0.003075	54.09	2.33965e-05	2	1291.69	-0.325874	0	Trypsin
IEVLNYQGEVK	1	1	1	CUFF.28683.1		0	0.001355	30.96	0.00412864	2	1291.69	3.56428	0	Trypsin
INYLISTGGNDK	1	1	1	CUFF.27098.1		0	0.01479	19.63	0.0506352	2	1294.68	15.3242	0	Trypsin
EEVNSAEYDLK	1	2	1	CUFF.10313.1		0	0.005373	34.03	0.00136401	2	1296.6	4.8441	0	Trypsin
LEADPDYSFLK	1	1	1	CUFF.3579.1		0	0.002229	35.19	0.00124103	2	1297.63	-0.910035	0	Trypsin
NQISNTEHHPK	2	1	1	CUFF.3620.1		0	0.003655	33.29	0.00117203	3	1304.64	1.12176	0	Trypsin
YNYFDDIIDK	1	1	1	CUFF.8557.1		0	0.004352	23.16	0.00531365	2	1305.59	-4.21679	0	Trypsin
HYGNFVSQLNK	1	1	1	CUFF.5262.1		0	0.002893	18.32	0.0765603	2	1306.66	1.28104	0	Trypsin
SDLESILSccK	1	1	1	CUFF.28766.1	C9(Carbamidomethyl); C10(Carbamidomethyl)	0	0.001111	29.24	0.00250161	2	1311.6	3.53456	0	Trypsin
ELMNILPDNEK	2	1	1	CUFF.24098.1		0	0.01193	20.15	0.038642	2	1315.66	5.10022	0	Trypsin
FDLEWVHGYR	1	1	1	CUFF.27098.1		0	0.007942	32.51	0.00157093	3	1321.63	-1.24038	0	Trypsin
TIGATNMNATSSR	2	1	1	CUFF.24744.1		0	0.01175	21.83	0.0170598	2	1323.62	-5.49685	0	Trypsin
TEEIEYSNSEK	1	2	1	CUFF.28399.1		0	0.001941	12.3	0.0794939	2	1328.59	2.74237	0	Trypsin
YAQIYEVFGDK	1	1	1	CUFF.28683.1		0	0.006442	22.68	0.0180736	2	1332.65	1.14499	0	Trypsin
DLTENLDFLQK	1	1	1	CUFF.13288.1		0	0.006104	20.39	0.0548468	2	1335.68	1.27458	0	Trypsin
AFPcFDQPDIK	3	1	1	CUFF.27002.1	C4(Carbamidomethyl)	0	0.003526	39.16	0.000327615	2	1337.62	1.21563	0	Trypsin
EMVTEFLDLIK	1	1	1	CUFF.3620.1		0	0.002503	30.98	0.00442887	2	1337.71	3.10616	0	Trypsin
NDYYYYIFGK	1	1	1	CUFF.846.1		0	0.01292	37.33	0.000231159	2	1345.6	-5.45825	0	Trypsin
SLNDEISTDQVK	1	1	1	CUFF.24259.1		0	0.003299	27.67	0.00675456	2	1348.66	-0.645513	0	Trypsin
LLQLQAESESIK	3	1	1	CUFF.27536.1		0	0.001073	72.79	2.73529e-07	2	1358.75	0.793674	0	Trypsin
EEIFGPVMSILK	3	1	1	CUFF.21300.1		0	0.005162	74.86	1.53496e-07	2	1362.73	-0.0139813	0	Trypsin
VFLFENDQNLK	1	1	1	CUFF.24130.1		0	0.003096	27.93	0.00910015	2	1366.7	-3.00636	0	Trypsin
ELNDYLMALcK	1	1	1	CUFF.27001.1	C10(Carbamidomethyl)	0	0.003873	29.55	0.00371574	2	1369.65	-1.96065	0	Trypsin
IGLScADDPFFK	1	1	1	CUFF.23399.1	C5(Carbamidomethyl)	0	0.01509	19.28	0.0413112	2	1369.65	2.27504	0	Trypsin
LYEEIQDYAVK	1	1	1	CUFF.25515.1		0	0.001075	13.78	0.177987	2	1370.68	0.819169	0	Trypsin
SQEDVFDFcAR	1	1	1	CUFF.25027.1	C9(Carbamidomethyl)	0	0.02072	12.2	0.0601132	2	1373.58	1.98707	0	Trypsin
SALLYcIYDEK	1	1	1	CUFF.27002.1	C6(Carbamidomethyl)	0	0.005239	14.69	0.151133	2	1374.66	1.27451	0	Trypsin
SEDAIWHESFR	1	2	1	CUFF.26296.1		0	0.002108	24.6	0.00433421	2	1376.62	-0.737646	0	Trypsin
WLTPDEFNQAR	1	1	1	CUFF.26319.1		0	0.01617	22.79	0.0131504	2	1376.66	-1.3678	0	Trypsin
STMQNDWIEQK	1	1	1	CUFF.18690.1		0	0.002824	42.05	0.000134103	2	1379.63	0.511213	0	Trypsin
NQIGLcNPQPLK	1	2	1	CUFF.10313.1	C6(Carbamidomethyl)	0	0.003903	23.53	0.0268383	2	1381.73	-0.316977	0	Trypsin
TFGFDQIEDAIK	1	1	1	CUFF.8183.1		0	0.001636	10.2	0.487046	2	1383.68	2.89934	0	Trypsin
TLTGISPEYEFK	1	1	1	CUFF.6394.1		0	0.01608	16.39	0.0906979	2	1384.7	1.22638	0	Trypsin
DDMDcAEEYIK	1	1	1	CUFF.21916.1	C5(Carbamidomethyl)	0	0.001482	33.59	0.000436486	2	1388.54	2.42276	0	Trypsin
IIcLFESTMFK	2	1	1	CUFF.12124.1	C3(Carbamidomethyl)	0	0.001786	25.22	0.0129261	2	1388.7	0.640378	0	Trypsin
IYYSNFDNQVK	1	1	1	CUFF.24110.1		0	0.014	22.76	0.0209217	2	1390.67	3.92311	0	Trypsin
cQSLVWDENNK	2	1	1	CUFF.27001.1	C1(Carbamidomethyl)	0	0.001901	36.06	0.000371613	2	1392.63	3.13268	0	Trypsin
DANLESSDAYSVK	1	1	1	CUFF.5262.1		0	0.004272	11.88	0.107025	2	1398.64	3.03467	0	Trypsin
DDmDcAEEYIK	1	1	1	CUFF.21916.1	M3(Oxidation); C5(Carbamidomethyl)	0	0.005183	35.43	0.000285739	2	1404.53	2.79986	0	Trypsin
ADNISYELLSER	1	1	1	CUFF.24114.1		0	0.01162	11.36	0.336324	2	1409.69	2.23024	0	Trypsin
FVQGTVNQINYK	1	1	1	CUFF.29246.1		0	0.005331	37.57	0.000752434	2	1410.74	1.27322	0	Trypsin
TLAVLGEVTSILAK	2	1	1	CUFF.27098.1		0	0.004819	39.36	0.000214374	2	1414.85	2.05568	0	Trypsin
DLQINGTNTDAHK	1	1	1	CUFF.24543.1		0	0.001097	42.68	0.000186131	2	1426.69	1.47906	0	Trypsin
IGSQTQTmEASMK	1	1	1	CUFF.12124.1	M8(Oxidation)	0	0.00794	23.33	0.0109161	2	1427.65	2.73192	0	Trypsin
GLDLPNSFEFYK	1	1	1	CUFF.4196.1		0	0.001894	28.42	0.00381282	2	1429.7	0.181535	0	Trypsin
EVPFDGLEPADIK	1	1	1	CUFF.21956.1		0	0.01161	16.86	0.0597583	2	1429.72	0.0668904	0	Trypsin
EFYSLAEFSPIK	1	1	1	CUFF.10955.1		0	0.003686	30.5	0.00369869	2	1430.71	-4.60655	0	Trypsin
MIAASEPFESDIK	1	1	1	CUFF.27098.1		0	0.001235	35.61	0.00126403	2	1437.69	0.813918	0	Trypsin
TGSYDSYIEYIK	1	1	1	CUFF.25561.1		0	0.004639	32.59	0.00140456	2	1438.67	0.142092	0	Trypsin
QFEFSPNQIFGK	1	1	1	CUFF.24100.1		0	0.01791	10.34	0.453102	2	1441.71	-1.60467	0	Trypsin
YADEDEAWDDSK	1	1	1	CUFF.5039.1		0	0.001437	44.89	3.23571e-05	2	1443.56	2.3773	0	Trypsin
VPHELFDESIIR	1	1	1	CUFF.18690.1		0	0.00148	17.22	0.0872485	2	1454.76	-0.859562	0	Trypsin
LDEVLNTLLPLVK	3	1	1	CUFF.5111.1		0	0.002884	41.23	7.53356e-05	2	1466.88	-0.880715	0	Trypsin
EALTSLSGIIELPK	1	1	1	CUFF.24100.1		0	0.003238	16.36	0.0647378	2	1470.84	-1.23337	0	Trypsin
DIDGSDLNPLEQR	1	1	1	CUFF.29253.1		0	0.001303	54.56	1.36479e-05	2	1471.7	0.607031	0	Trypsin
IDIALNHPWFEK	1	1	1	CUFF.25539.1		0	0.01143	38.16	0.000679767	3	1482.77	0.068614	0	Trypsin
IDAIVAEFENEDK	1	1	1	CUFF.27002.1		0	0.007735	19.06	0.0291788	2	1492.71	-6.99196	0	Trypsin
EGLVHDFcYDNK	1	1	1	CUFF.2730.1	C8(Carbamidomethyl)	0	0.005842	11.79	0.0728438	2	1496.65	1.63341	0	Trypsin
HISDMTQAEPYGR	1	1	1	CUFF.7264.1		0	0.003644	43.39	6.64306e-05	2	1504.68	-0.633848	0	Trypsin
YTGDFHNNNIQGK	1	1	1	CUFF.25804.1		0	0.001228	26.8	0.00605896	2	1507.69	1.51121	0	Trypsin
DTDGIGSIcVHPSR	1	1	1	CUFF.27467.1	C9(Carbamidomethyl)	0	0.001473	22.27	0.0151196	3	1513.71	0.960606	0	Trypsin
IVGEMPQSVLLFGK	1	1	1	CUFF.25040.1		0	0.009519	21.51	0.0321374	2	1517.84	2.37707	0	Trypsin
YYVIDPEVMFSR	2	1	1	CUFF.846.1		0	0.004906	37.71	0.000406641	2	1518.73	-1.6058	0	Trypsin
NINFGPMQYGEQK	2	1	1	CUFF.24121.1		0	0.001418	30.05	0.00311394	2	1525.72	3.95025	0	Trypsin
cDILLTDSPLNHK	1	1	1	CUFF.9099.1	C1(Carbamidomethyl)	0	0.01255	23.43	0.0215622	2	1525.77	1.53756	0	Trypsin
LAESFLFNTLNEK	1	1	1	CUFF.8783.1		0	0.003439	24.53	0.019028	2	1525.78	-7.46071	0	Trypsin
EPEVVPDLFEDLK	1	1	1	CUFF.18690.1		0	0.01108	11.77	0.242825	2	1529.77	-4.28693	0	Trypsin
EYYGAQPPVELLR	1	1	1	CUFF.25561.1		0	0.007333	12.09	0.287378	2	1534.8	3.43002	0	Trypsin
YFDLEELPLFER	2	1	1	CUFF.13256.1		0	0.002633	34.04	0.00147921	2	1570.78	1.79052	0	Trypsin
YQIVPcKPLDSEK	1	1	1	CUFF.128.1	C6(Carbamidomethyl)	0	0.004594	21.6	0.0307865	2	1576.81	2.70156	0	Trypsin
DIDELESILPLLSK	1	1	1	CUFF.25026.1		0	0.01786	12.69	0.15879	2	1584.87	1.03614	0	Trypsin
LDDQEFLEQILEK	1	1	1	CUFF.26682.1		0	0.005155	33.27	0.00233134	2	1619.82	2.38713	0	Trypsin
LQSVVFPDLTDFDK	1	1	1	CUFF.7003.1		0	0.002304	20.26	0.0494492	2	1623.83	0.703903	0	Trypsin
DITIQNTGLVPALFK	1	1	1	CUFF.28399.1		0	0.001383	56.12	7.57463e-06	2	1629.92	1.02201	0	Trypsin
LESDEQLYEEIIR	1	1	1	CUFF.9356.1		0	0.002083	27.18	0.0106241	2	1636.81	3.53257	0	Trypsin
LFNLTSPEVETLFK	1	1	1	CUFF.3896.1		0	0.006788	32.93	0.00231746	2	1637.87	-2.22592	0	Trypsin
ISSYELLSSVIMAQR	1	1	1	CUFF.1718.1		0	0.01987	27.31	0.0085459	2	1696.89	-4.06085	0	Trypsin
LNLQcISTGNQQSSR	1	1	1	CUFF.28108.1	C5(Carbamidomethyl)	0	0.02083	23.81	0.0168444	2	1705.82	-5.94217	0	Trypsin
IDEVNAFEWISQLR	2	1	1	CUFF.2730.1		0	0.00285	38.47	0.000625825	2	1719.89	12.7893	0	Trypsin
FTYDASNIVTIGGEDK	5	1	1	CUFF.24508.1		0	0.006834	55.25	1.10459e-05	2	1729.83	0.509501	0	Trypsin
TILINDGFAQLTEFR	1	1	1	CUFF.846.1		0	0.006719	33.32	0.00174595	2	1737.91	-3.89283	0	Trypsin
LYSAGGNDTcIFQWK	1	1	1	CUFF.27098.1	C10(Carbamidomethyl)	0	0.003081	34.12	0.000890693	2	1759.8	-6.34452	0	Trypsin
STSTIVLVNEGAVPASVK	1	1	1	CUFF.24121.1		0	0.001691	32	0.00201906	2	1771.98	-0.44902	0	Trypsin
TILSEIDPIAFEDALK	1	1	1	CUFF.606.1		0	0.001239	35.8	0.00123623	2	1774.95	2.56379	0	Trypsin
FDSTELLFNPDIAGIK	2	1	1	CUFF.9099.1		0	0.006961	42.14	0.000299362	2	1779.92	1.98783	0	Trypsin
YAWVTYDSDENcQR	1	1	1	CUFF.24785.1	C12(Carbamidomethyl)	0	0.006843	16.62	0.0217255	2	1806.75	6.74629	0	Trypsin
QSTILVDSQHPHFVPK	1	1	1	CUFF.18690.1		0	0.01589	30.72	0.00436322	2	1832.96	-0.555511	0	Trypsin
GSYNLYLNATGESIPIK	1	1	1	CUFF.846.1		0	0.004593	36.62	0.00102352	2	1839.95	0.87159	0	Trypsin
DTIHPDFIQNNNLcR	1	1	1	CUFF.17446.1	C14(Carbamidomethyl)	0	0.006007	39.71	0.000240537	2	1856.87	-3.01224	0	Trypsin
EIVNQNNLNSDDLLFK	1	1	1	CUFF.3896.1		0	0.001108	22.19	0.0301974	2	1875.94	-1.69802	0	Trypsin
QFILNDVNGIYPIQNR	1	1	1	CUFF.4515.1		0	0.002094	44.38	0.000114897	2	1904.01	1.76768	0	Trypsin
DPTNYPINIYGVDVFGK	1	1	1	CUFF.17446.1		0	0.007939	14.42	0.144564	2	1911.95	1.91892	0	Trypsin
DFDSHNIDLNSEFLDR	2	1	1	CUFF.24543.1		0	0.002117	32.82	0.000757474	3	1936.86	-3.09836	0	Trypsin
QEGQGVYILMSGLDFER	1	1	1	CUFF.17268.1		0	0.01416	15.9	0.0963898	2	1941.94	1.80558	0	Trypsin
WYDIQVKPELLSSDEK	1	1	1	CUFF.7264.1		0	0.001268	21.5	0.0446006	3	1949.99	0.442061	0	Trypsin
SEVVANPDSEEDNcVYK	1	2	1	CUFF.27162.2	C14(Carbamidomethyl)	0	0.01959	26.97	0.00221	2	1954.85	6.42589	0	Trypsin
TLcASYIDNSLFDSLIK	1	1	1	CUFF.3641.1	C3(Carbamidomethyl)	0	0.007792	16.45	0.0928504	2	1959.98	4.87779	0	Trypsin
QNIEVPEGLELLHISGNK	1	1	1	CUFF.10414.1		0	0.002011	20.49	0.0352856	3	1990.06	-0.435583	0	Trypsin
LIFDEPLEFEDEELEK	1	1	1	CUFF.2860.1		0	0.008571	18.69	0.0446184	2	1994.96	4.63356	0	Trypsin
NIVNNLPcNWDQPEcK	1	1	1	CUFF.18690.1	C8(Carbamidomethyl); C15(Carbamidomethyl)	0	0.003072	19.29	0.0117482	2	2000.89	-2.54033	0	Trypsin
EAPEPSDVIWEYNNQSR	1	1	1	CUFF.27841.1		0	0.00395	36.96	0.000422882	2	2033.93	4.48563	0	Trypsin
MPLcVGDPLTPSGFLEGQK	1	1	1	CUFF.4455.1	C4(Carbamidomethyl)	0	0.01491	35.94	0.000993264	2	2046	0.185019	0	Trypsin
VMLTTLDQDLFIGSEcDK	1	1	1	CUFF.25403.1	C16(Carbamidomethyl)	0	0.002728	31.51	0.00254274	2	2085.01	9.18576	0	Trypsin
EYEPGDAFGELALLYNAPR	1	1	1	CUFF.28794.1		0	0.02427	57.16	6.25005e-06	2	2125.03	5.04468	0	Trypsin
QTEGMPAQYIMDAINcYK	1	1	1	CUFF.26015.1	C16(Carbamidomethyl)	0	0.01827	28.27	0.00215957	2	2132.95	0.834359	0	Trypsin
MIDcYVWDSDDcSIIQK	1	1	1	CUFF.27098.1	C4(Carbamidomethyl); C12(Carbamidomethyl)	0	0.007145	19.71	0.0106652	2	2147.91	0.759067	0	Trypsin
LYESQNPQDLELPGGWSEK	1	1	1	CUFF.25561.1		0	0.001072	43.37	0.000174897	2	2190.03	-1.15204	0	Trypsin
DNLAPSFIRPEELQNYYK	1	1	1	CUFF.9901.1		0	0.006088	21.62	0.0289234	2	2197.09	0.710229	0	Trypsin
ATVIDWNPVTNLILSGSYDR	1	1	1	CUFF.26432.1		0	0.003214	72.47	2.57639e-07	2	2234.14	-3.47451	0	Trypsin
SFQNFLNNSScVISNLTPDEK	1	1	1	CUFF.846.1	C11(Carbamidomethyl)	0	0.005514	44.82	0.000102179	2	2414.14	4.38453	0	Trypsin
EDLSEIYDDPFFPNDHFVQETR	1	1	1	CUFF.18401.1		0	0.003185	23.43	0.00476639	3	2713.21	1.34425	0	Trypsin
LGDFGLAR	2	2	1	CUFF.7485.1		0	0.02608	11.63	0.319487	2	848.464	2.20606	0	Trypsin
TLSLLSIK	1	1	1	CUFF.18690.1		0	0.02987	43.45	4.97042e-05	2	874.562	0.985415	0	Trypsin
VGDIIQIK	2	1	1	CUFF.25022.1		0	0.04138	18.13	0.0530663	2	885.542	1.39155	0	Trypsin
IDVHDAVK	1	1	1	CUFF.25040.1		0	0.03566	11.12	0.301345	2	896.485	1.26886	0	Trypsin
ALGDFSYK	1	1	1	CUFF.28436.1		0	0.03652	22.57	0.0146638	2	900.449	3.0761	0	Trypsin
LGDFGLcK	1	1	1	CUFF.21956.1	C7(Carbamidomethyl)	0	0.03042	15.47	0.126287	2	909.451	1.23269	0	Trypsin
IQVGELIR	1	1	1	CUFF.24508.1		0	0.03651	63.66	6.88843e-07	2	927.563	0.856632	0	Trypsin
ITHELSDK	1	1	1	CUFF.24546.1		0	0.04941	11.03	0.264268	2	942.489	0.195346	0	Trypsin
INFFPVSK	1	1	1	CUFF.24237.1		0	0.04979	15.56	0.126477	2	951.528	-1.70826	0	Trypsin
IVLLQEDK	1	1	1	CUFF.24100.1		0	0.04513	22.98	0.0166155	2	957.563	1.33827	0	Trypsin
IAENLYSR	1	1	1	CUFF.21695.1		0	0.04953	38.53	0.000743491	2	965.507	1.90912	0	Trypsin
LNFSLDLR	1	1	1	CUFF.24220.1		0	0.05209	20.68	0.0491663	2	977.532	-10.1885	0	Trypsin
EFLSVLER	1	1	1	CUFF.4455.1		0	0.04524	14.6	0.178569	2	992.544	2.96579	0	Trypsin
AGEITcDTK	1	1	1	CUFF.24121.1	C6(Carbamidomethyl)	0	0.02882	44.97	6.68681e-05	2	994.454	3.13123	0	Trypsin
IPVLADVLR	1	1	1	CUFF.21282.1		0	0.02501	42.53	5.57147e-05	2	995.622	-2.74541	0	Trypsin
DSLFNFLR	2	1	1	CUFF.24543.1		0	0.04216	53.51	1.13642e-05	2	1011.53	0.315707	0	Trypsin
SLTILADcK	1	1	1	CUFF.3579.1	C8(Carbamidomethyl)	0	0.0457	16.6	0.156425	2	1020.54	2.77169	0	Trypsin
AWEMDTLR	1	2	1	CUFF.10313.1		0	0.0368	19.11	0.0448015	2	1021.48	0.974776	0	Trypsin
NHAYFENK	1	1	1	CUFF.5111.1		0	0.04548	14.74	0.0973639	2	1022.47	2.56726	0	Trypsin
IGDIPWGFK	1	1	1	CUFF.166.1		0	0.03181	33.65	0.00327954	2	1032.55	-0.742425	0	Trypsin
VYEYIMPK	1	1	1	CUFF.27536.1		0	0.03168	51.49	2.41256e-05	2	1042.53	2.17317	0	Trypsin
NRPVcVGDK	1	1	1	CUFF.26213.1	C5(Carbamidomethyl)	0	0.03758	36.23	0.000881458	2	1044.53	1.18302	0	Trypsin
DDLEWLEK	2	1	1	CUFF.21916.1		0	0.03866	32.91	0.00153505	2	1047.5	0.995236	0	Trypsin
GGEIIEFTGK	1	1	1	CUFF.27098.1		0	0.02718	21.99	0.033834	2	1050.55	6.63951	0	Trypsin
FTQSTTNEK	1	1	1	CUFF.24315.1		0	0.03423	55.56	8.89508e-06	2	1055.5	1.96845	0	Trypsin
IVLLDEDSR	1	1	1	CUFF.2970.1		0	0.0363	29.54	0.0062257	2	1059.57	1.76731	0	Trypsin
cLLISEVVK	2	1	1	CUFF.846.1	C1(Carbamidomethyl)	0	0.03065	19.98	0.0607793	2	1060.61	-0.269825	0	Trypsin
WSLSDIVNK	1	1	1	CUFF.19493.1		0	0.02758	17.41	0.0953146	2	1061.56	-1.91871	0	Trypsin
IEIWDLFK	2	1	1	CUFF.5488.1		0	0.02906	41.06	0.000383881	2	1063.58	0.929172	0	Trypsin
SDEEWALSK	1	1	1	CUFF.26432.1		0	0.03216	31.87	0.00182036	2	1064.49	1.16389	0	Trypsin
APVEVMQYK	1	1	1	CUFF.8783.1		0	0.0297	41.07	0.00039863	2	1064.54	-0.744478	0	Trypsin
YLVLDNISK	1	1	1	CUFF.6523.1		0	0.05025	43.36	0.000200673	2	1064.6	0.8112	0	Trypsin
TTFSQTYTK	1	1	1	CUFF.18690.1		0	0.03336	15.05	0.114102	2	1076.53	1.28931	0	Trypsin
VAYNWEFR	1	1	1	CUFF.27536.1		0	0.0256	48.27	3.42553e-05	2	1084.52	1.64445	0	Trypsin
NMFVQQDPK	1	1	1	CUFF.6523.1		0	0.04981	27.77	0.0064337	2	1106.53	2.20051	0	Trypsin
AFNDIWITK	1	1	1	CUFF.25365.1		0	0.03701	33.41	0.00348868	2	1107.59	1.58842	0	Trypsin
DDPFNINFK	1	1	1	CUFF.24546.1		0	0.03929	23.37	0.0131173	2	1109.52	-5.13365	0	Trypsin
LFEVFEDSK	1	1	1	CUFF.26973.1		0	0.02718	18.66	0.0401626	2	1113.55	0.211116	0	Trypsin
IDSYETIFK	1	1	1	CUFF.18690.1		0	0.03566	14.81	0.145363	2	1115.57	2.94187	0	Trypsin
QEISNETFR	1	1	1	CUFF.846.1		0	0.02741	30.93	0.00318858	2	1123.54	0.124754	0	Trypsin
LNPDGcSSFK	1	1	1	CUFF.28436.1	C6(Carbamidomethyl)	0	0.03851	34.72	0.000556524	2	1124.51	2.5525	0	Trypsin
IDATPYESLK	2	1	1	CUFF.24315.1		0	0.04689	24	0.018711	2	1136.59	9.88109	0	Trypsin
DYcQETLSK	1	1	1	CUFF.24114.1	C3(Carbamidomethyl)	0	0.0447	17.79	0.0216244	2	1143.5	1.07584	0	Trypsin
YHATDSPLSR	1	1	1	CUFF.5262.1		0	0.03197	29.08	0.00451121	2	1146.56	2.69595	0	Trypsin
IFELQDQGSK	1	1	1	CUFF.26157.1		0	0.04039	19.99	0.0546256	2	1164.59	1.62887	0	Trypsin
DVYYDSSSIK	1	1	1	CUFF.27001.1		0	0.03937	24.21	0.00606904	2	1176.54	1.85601	0	Trypsin
HPIELYDYK	1	1	1	CUFF.3620.1		0	0.02611	10.6	0.357095	2	1177.59	3.24802	0	Trypsin
GVSQLAFSPSGK	1	1	1	CUFF.27098.1		0	0.03576	33.65	0.00207129	2	1177.62	-1.83009	0	Trypsin
TILNNDIYPK	1	1	1	CUFF.18690.1		0	0.04566	18.82	0.0597051	2	1190.65	3.21846	0	Trypsin
WENIYLSNR	1	1	1	CUFF.846.1		0	0.04262	29.52	0.00469083	2	1194.59	1.55477	0	Trypsin
SFDQHcEYK	1	1	1	CUFF.1049.1	C6(Carbamidomethyl)	0	0.03497	22.71	0.00534527	2	1213.5	1.13537	0	Trypsin
QSIIQQTEDR	1	1	1	CUFF.26157.1		0	0.0353	21.97	0.0238249	2	1217.61	1.81019	0	Trypsin
IWDWDQGWK	1	1	1	CUFF.1718.1		0	0.02507	19.52	0.0223373	2	1233.57	-0.212599	0	Trypsin
EAEILLKPVVK	1	1	1	CUFF.846.1		0	0.03442	31.14	0.000767308	2	1238.77	1.26238	0	Trypsin
IGTDGTIPILIK	1	1	1	CUFF.21695.1		0	0.05237	17.89	0.0300727	2	1240.75	-2.09434	0	Trypsin
DAGDHPPITPVK	1	1	1	CUFF.24540.1		0	0.03797	10.03	0.466765	2	1246.64	0.632832	0	Trypsin
ITATDNLVLYK	1	1	1	CUFF.846.1		0	0.05031	21.19	0.032694	2	1250.7	-0.176831	0	Trypsin
NIcFVDIGHGK	1	1	1	CUFF.5755.1	C3(Carbamidomethyl)	0	0.03069	27.49	0.00507978	3	1259.62	2.2826	0	Trypsin
FDFEGSIIPLK	1	1	1	CUFF.25561.1		0	0.02704	19.38	0.0559425	2	1265.68	0.175988	0	Trypsin
LFSTTVDNDNR	1	1	1	CUFF.26214.1		0	0.02709	18.35	0.0519073	2	1281.62	13.589	0	Trypsin
EAEIFFEELR	2	1	1	CUFF.16975.1		0	0.02757	14.88	0.13166	2	1282.64	4.6119	0	Trypsin
EHELSSYDYR	1	1	1	CUFF.27002.1		0	0.0275	26.66	0.00377605	2	1298.57	1.2803	0	Trypsin
SYFTFLSPESK	1	1	1	CUFF.25040.1		0	0.03684	26.29	0.00857616	2	1305.64	2.59847	0	Trypsin
YETLFSENSQK	1	1	1	CUFF.3579.1		0	0.04948	11.48	0.138687	2	1345.63	-1.23176	0	Trypsin
EFIPGIADLNMK	1	1	1	CUFF.9040.1		0	0.04414	11.96	0.362973	2	1347.7	1.19249	0	Trypsin
TcEQFGEDQLK	1	1	1	CUFF.13339.1	C2(Carbamidomethyl)	0	0.04	19.5	0.0207573	2	1354.6	4.50034	0	Trypsin
FTSDTFLNGLFK	1	1	1	CUFF.4515.1		0	0.04351	19.98	0.0617839	2	1389.71	1.17958	0	Trypsin
ILLESPETIEIR	1	1	1	CUFF.5039.1		0	0.05127	15.65	0.0735129	2	1412.8	-2.83939	0	Trypsin
EQIEQATIDQLK	1	1	1	CUFF.25561.1		0	0.03811	10.14	0.353421	2	1415.72	-12.4113	0	Trypsin
cETQDIIAANQR	1	1	1	CUFF.25120.1	C1(Carbamidomethyl)	0	0.04646	32.45	0.00244607	2	1418.69	16.2933	0	Trypsin
TDFINTVLNFDK	1	1	1	CUFF.1049.1		0	0.03723	16.27	0.0767155	2	1426.72	-3.65822	0	Trypsin
NDENIIDFEAVR	1	1	1	CUFF.24121.1		0	0.03063	14.14	0.158046	2	1434.71	14.6772	0	Trypsin
DLGHSEIFAQDIK	1	1	1	CUFF.1718.1		0	0.02893	25.22	0.00992005	3	1472.74	0.303657	0	Trypsin
DLLSVADGVGGWADK	1	1	1	CUFF.3381.1		0	0.03736	18.78	0.0615819	2	1502.74	-4.34424	0	Trypsin
SDVNLDGFITSYEK	1	1	1	CUFF.8158.1		0	0.03174	10.02	0.228943	2	1587.75	-4.10098	0	Trypsin
FDGINPALAScTTGGK	1	2	1	CUFF.21195.1	C11(Carbamidomethyl)	0	0.02799	15.1	0.10198	2	1608.77	-0.0702486	0	Trypsin
DNAINDTVAPHGFEK	1	1	1	CUFF.24232.1		0	0.03008	39.14	0.000353507	2	1627.78	3.23354	0	Trypsin
LLNDTETPAFYPQK	1	1	1	CUFF.27471.1		0	0.03212	24.53	0.0207899	2	1636.82	1.30059	0	Trypsin
DFGWDcVFEPTGYELTFGELDK	1	1	1	CUFF.28134.1	C6(Carbamidomethyl)	0	0.03482	21.17	0.00916603	2	2625.15	1.99195	0	Trypsin
IAFTGSTK	1	1	1	CUFF.21300.1		0	0.08558	41.38	0.00026564	2	824.452	1.3316	0	Trypsin
MVNLPPR	2	1	1	CUFF.27536.1		0	0.08251	26.33	0.00291011	2	826.464	4.59628	0	Trypsin
TSFVAFR	2	1	1	CUFF.18690.1		0	0.0791	35.52	0.000827603	2	827.442	1.2979	0	Trypsin
AFLPQSGK	1	1	1	CUFF.12124.1		0	0.05726	38.69	0.000892368	2	847.468	1.36889	0	Trypsin
MLINLQK	1	1	1	CUFF.29472.1		0	0.08432	19.33	0.0536732	2	859.507	0.538201	0	Trypsin
IADFGLAR	4	3	1	CUFF.28074.1		0	0.09115	18.24	0.0899811	2	862.479	1.29203	0	Trypsin
SDFILFK	1	1	1	CUFF.8052.1		0	0.08894	41.28	0.000171288	2	869.474	-2.99331	0	Trypsin
VASPATVSR	1	1	1	CUFF.16975.1		0	0.06843	42.16	0.00031319	2	887.486	-9.48715	0	Trypsin
LIDFGLSK	2	11	1	CUFF.25539.1		0	0.07194	22.31	0.0326057	2	892.515	0.90165	0	Trypsin
ITFITGNK	1	1	1	CUFF.28134.1		0	0.05315	23.5	0.0196541	2	893.51	0.42165	0	Trypsin
VDDVINPK	1	1	1	CUFF.26214.1		0	0.06702	20.88	0.0208229	2	899.488	5.09212	0	Trypsin
LSLESLIK	1	1	1	CUFF.9750.1		0	0.06916	26.27	0.00861575	2	902.555	-1.05829	0	Trypsin
MNQINER	1	1	1	CUFF.25021.1		0	0.07315	22.77	0.0195525	2	904.43	-0.3172	0	Trypsin
YNFITPR	1	1	1	CUFF.1049.1		0	0.07355	13.41	0.189255	2	910.48	2.2624	0	Trypsin
IQELFLR	1	1	1	CUFF.846.1		0	0.06096	28.17	0.00815368	2	918.542	1.18163	0	Trypsin
LTVLDLMK	1	1	1	CUFF.6125.1		0	0.08207	27.89	0.0075588	2	932.549	0.522792	0	Trypsin
IELDFLGK	1	1	1	CUFF.25193.1		0	0.06921	12.46	0.272421	2	934.523	-1.0446	0	Trypsin
AIDYMDGR	1	1	1	CUFF.24508.1		0	0.06255	26.64	0.00335994	2	940.422	2.80973	0	Trypsin
IELTPELK	1	1	1	CUFF.24206.1		0	0.07528	22.96	0.0108752	2	942.552	1.72128	0	Trypsin
AHSEFVVR	1	1	1	CUFF.24508.1		0	0.06231	31.33	0.00257672	2	944.496	1.14023	0	Trypsin
VLDEGYEK	1	1	1	CUFF.26432.1		0	0.06955	24.62	0.0129429	2	952.464	2.20558	0	Trypsin
AEIEDLDR	1	1	1	CUFF.5262.1		0	0.064	27.5	0.00426787	2	960.462	-1.5427	0	Trypsin
AGETWMIR	1	1	1	CUFF.27536.1		0	0.07184	37.45	0.00049469	2	963.472	-0.183834	0	Trypsin
DLIVPLFR	1	1	1	CUFF.25667.1		0	0.07112	44.35	0.000167113	2	972.587	-0.665821	0	Trypsin
YLVLLAER	1	1	1	CUFF.1049.1		0	0.0795	20.11	0.0233998	2	976.584	1.68425	0	Trypsin
LDFPLFVK	1	1	1	CUFF.7729.1		0	0.09341	19.14	0.0426646	2	978.567	0.596366	0	Trypsin
NTcHYER	1	1	1	CUFF.12124.1	C3(Carbamidomethyl)	0	0.09601	42.13	6.109e-05	2	979.403	-1.78519	0	Trypsin
VTSLHWDK	1	1	1	CUFF.27001.1		0	0.05835	35.29	0.000635973	2	985.512	2.15559	0	Trypsin
NLAVDTFGR	1	1	1	CUFF.28436.1		0	0.05517	24.77	0.0178383	2	992.518	2.29297	0	Trypsin
VILVGGDGLR	1	1	1	CUFF.24005.1		0	0.0644	34.95	0.00060779	2	998.602	3.0365	0	Trypsin
LEQFVELK	1	2	1	CUFF.21364.1		0	0.05891	42.05	0.000243257	2	1005.56	0.485318	0	Trypsin
NTIQYVNR	1	1	1	CUFF.5755.1		0	0.0527	14.44	0.188868	2	1007.53	-0.412375	0	Trypsin
GLLGQGENTK	1	1	1	CUFF.18690.1		0	0.07632	24.3	0.0152329	2	1016.54	0.78613	0	Trypsin
ELFIQcGR	1	1	1	CUFF.28683.1	C6(Carbamidomethyl)	0	0.09702	11.86	0.299749	2	1022.51	5.14456	0	Trypsin
TcALYLER	1	1	1	CUFF.9912.1	C2(Carbamidomethyl)	0	0.1003	38.74	0.00049454	2	1025.51	2.97111	0	Trypsin
IFNWDFGK	1	2	1	CUFF.28399.1		0	0.07002	13.72	0.133755	2	1026.51	2.30896	0	Trypsin
TcLPSDWR	1	2	1	CUFF.21141.1	C2(Carbamidomethyl)	0	0.09746	12.25	0.101263	2	1034.48	2.73764	0	Trypsin
GLNAVccIK	1	1	1	CUFF.5111.1	C6(Carbamidomethyl); C7(Carbamidomethyl)	0	0.06642	26.73	0.00891763	2	1034.51	2.17744	0	Trypsin
EIELDPTTK	1	1	1	CUFF.27098.1		0	0.06167	19.68	0.069432	2	1045.54	2.64132	0	Trypsin
MQSLAGPSTR	1	1	1	CUFF.846.1		0	0.07395	49.76	5.49545e-05	2	1047.52	-1.64789	0	Trypsin
HDSEVDLLK	1	1	1	CUFF.27536.1		0	0.08254	35.34	0.000979591	2	1055.54	2.17784	0	Trypsin
AMVLLDEIR	1	1	1	CUFF.16824.1		0	0.05505	34.42	0.00224074	2	1059.59	1.57156	0	Trypsin
NEVVLLRPK	1	1	1	CUFF.1049.1		0	0.06926	35.51	0.000280524	2	1067.66	0.973555	0	Trypsin
IWSDGSEYK	1	1	1	CUFF.29096.1		0	0.09777	14.85	0.0572846	2	1084.5	1.98286	0	Trypsin
ENLLSFIEK	1	1	1	CUFF.7264.1		0	0.05602	34.06	0.00217918	2	1092.6	1.74381	0	Trypsin
WGLIASPINK	1	1	1	CUFF.3641.1		0	0.05343	21.33	0.017669	2	1098.63	0.890285	0	Trypsin
DIIQILQEK	1	1	1	CUFF.24761.1		0	0.0633	34.25	0.00105234	2	1099.63	-1.23158	0	Trypsin
LVLGPLDFTK	1	1	1	CUFF.16824.1		0	0.05439	26.67	0.00667362	2	1102.65	2.05903	0	Trypsin
GTQIWPDGSR	1	1	1	CUFF.26319.1		0	0.09304	12.71	0.171455	2	1116.55	4.22725	0	Trypsin
DPSINSYIPK	1	1	1	CUFF.27098.1		0	0.09914	15.45	0.171061	2	1133.58	0.355284	0	Trypsin
GIcDAVVFEK	1	1	1	CUFF.4515.1	C3(Carbamidomethyl)	0	0.07437	16.51	0.118379	2	1137.56	1.0954	0	Trypsin
IGETVFLGGHK	1	1	1	CUFF.24602.1		0	0.09214	10.15	0.434723	2	1157.62	-9.69793	0	Trypsin
EPFYDWIAK	1	1	1	CUFF.24100.1		0	0.08943	19.3	0.0493457	2	1168.57	-0.271358	0	Trypsin
LcSEQLSSQK	1	1	1	CUFF.25561.1	C2(Carbamidomethyl)	0	0.07605	28.62	0.0065954	2	1179.58	9.91359	0	Trypsin
NITGPQIVFDK	2	1	1	CUFF.24259.1		0	0.09825	10.8	0.38677	2	1231.67	2.15371	0	Trypsin
FITNVTENEGR	1	1	1	CUFF.2529.1		0	0.05538	24.39	0.0201973	2	1279.64	5.89246	0	Trypsin
VGWVIGPSELIK	1	1	1	CUFF.8736.1		0	0.07806	11.43	0.0935284	2	1297.75	-1.51183	0	Trypsin
YERPDLEEQK	1	1	1	CUFF.16975.1		0	0.09978	26.26	0.00839901	2	1306.63	5.28353	0	Trypsin
EKYEDFLSQVK	1	1	1	CUFF.8783.1		0	0.09796	23.23	0.0166367	2	1385.69	-0.19174	1	Trypsin
YDWLDPIcMcK	1	1	1	CUFF.27467.1	C8(Carbamidomethyl); C10(Carbamidomethyl)	0	0.06057	12.85	0.0517571	2	1500.63	1.25909	0	Trypsin
HIMIWKPLEGVGK	2	1	1	CUFF.24508.1		0	0.08386	19.84	0.028532	3	1507.85	0.149181	0	Trypsin
APHNSAIQIYDYK	1	1	1	CUFF.27536.1		0	0.05591	15.05	0.153178	3	1519.76	3.63467	0	Trypsin
TSHEIFNSQELDGK	1	1	1	CUFF.25040.1		0	0.08487	11.61	0.217426	2	1604.77	7.08875	0	Trypsin
EEAHAYHQFPIPGK	1	1	1	CUFF.128.1		0	0.08884	10.91	0.364932	3	1623.8	2.74744	0	Trypsin
DVNPAGTFPYLHNAK	2	1	1	CUFF.10208.1		0	0.07376	26.84	0.00900511	2	1643.82	4.22263	0	Trypsin
LIYQPDVEYEcQQNVK	1	1	1	CUFF.24621.1	C11(Carbamidomethyl)	0	0.07483	18.75	0.0553411	2	2025.97	4.81552	0	Trypsin
DILESVPSEFDFGYcSVK	1	1	1	CUFF.28399.1	C15(Carbamidomethyl)	0	0.05458	35.61	0.000714452	2	2091.97	4.32766	0	Trypsin
IQNTPTYDILANQIYQER	1	1	1	CUFF.27841.1		0	0.05328	14.51	0.168149	2	2180.09	-4.85633	0	Trypsin
VNAYcEFPEILNMEPYTQAGLK	1	1	1	CUFF.3620.1	C5(Carbamidomethyl)	0	0.06119	12.76	0.135064	2	2587.22	0.0655392	0	Trypsin
GDAGEYFK	1	1	1	CUFF.18690.1		0	0.1091	19.68	0.0107392	2	886.396	2.53679	0	Trypsin
SFDPIDWK	1	1	1	CUFF.3579.1		0	0.1088	17.25	0.069695	2	1007.48	0.426719	0	Trypsin
SITFSDDYKK	1	1	1	CUFF.27001.1		0	0.1032	22.74	0.0212843	2	1203.59	1.35977	1	Trypsin
SNQELSNEFFK	1	1	1	CUFF.10375.1		0	0.108	12.42	0.206207	2	1342.63	4.14176	0	Trypsin
NVDIENLTSEQK	1	1	1	CUFF.13781.1		0	0.1088	14.39	0.167401	2	1389.68	-5.58925	0	Trypsin
GSETGELVFENVEIPAENLVK	1	1	1	CUFF.17268.1		0	0.1037	33.19	0.00163109	2	2274.16	2.6173	0	Trypsin
TLDDTFK	1	1	1	CUFF.1534.1		0	0.1236	44.11	0.000120327	2	839.416	1.4984	0	Trypsin
DLIALSIR	1	1	1	CUFF.24220.1		0	0.1311	13.81	0.207955	2	900.541	-11.6843	0	Trypsin
TVMIWTR	1	1	1	CUFF.24508.1		0	0.1214	37.7	0.00114631	2	906.487	0.122048	0	Trypsin
NVYLSILK	1	1	1	CUFF.18690.1		0	0.1179	14.36	0.10077	2	949.572	0.559082	0	Trypsin
LVTEVNcK	1	1	1	CUFF.6691.1	C7(Carbamidomethyl)	0	0.1163	35.7	0.00113044	2	962.5	2.17775	0	Trypsin
DNLIGFYK	1	1	1	CUFF.24114.1		0	0.115	12.01	0.25495	2	969.505	1.35776	0	Trypsin
DALVEAIEK	1	1	1	CUFF.8736.1		0	0.1278	30.52	0.0056778	2	987.539	3.26744	0	Trypsin
IFEDILLK	1	1	1	CUFF.8158.1		0	0.122	21.03	0.0189326	2	990.589	1.50141	0	Trypsin
AIFDLLSNK	1	1	1	CUFF.7028.1		0	0.1286	31.54	0.00368264	2	1020.57	0.383353	0	Trypsin
TVNIEELLK	1	1	1	CUFF.2730.1		0	0.1259	11.36	0.33998	2	1058.61	-1.56787	0	Trypsin
DPVDQPEGIR	1	1	1	CUFF.24121.1		0	0.1181	27.05	0.00808693	2	1125.56	4.85648	0	Trypsin
RIEANDDENK	1	1	1	CUFF.5111.1		0	0.1276	33.07	0.000739761	2	1203.56	-2.10923	1	Trypsin
VSDENR	1	1	1	CUFF.24508.1		0	0.1469	24.59	0.00451797	2	719.331	-1.86052	0	Trypsin
VVIDAFR	1	1	1	CUFF.29472.1		0	0.1522	12.68	0.191526	2	819.474	1.53522	0	Trypsin
LLNLLEK	1	1	1	CUFF.16572.1		0	0.1411	20.08	0.0289616	2	842.536	1.70561	0	Trypsin
TILSFFK	1	1	1	CUFF.18690.1		0	0.1598	28.84	0.00202456	2	855.498	1.12143	0	Trypsin
FGHLEVR	2	1	1	CUFF.27536.1		0	0.1476	52.51	1.20625e-05	2	857.465	1.95208	0	Trypsin
LSALVPNR	1	1	1	CUFF.4515.1		0	0.1557	15.33	0.0366362	2	869.511	-11.23	0	Trypsin
LVDFGLSK	1	1	1	CUFF.24110.1		0	0.153	40.04	0.000495416	2	878.498	0.110774	0	Trypsin
GFVLMDGR	1	1	1	CUFF.27536.1		0	0.1669	20.92	0.033982	2	894.449	-1.93122	0	Trypsin
DFVGDAcK	1	1	1	CUFF.27536.1	C7(Carbamidomethyl)	0	0.1427	28.47	0.00220461	2	911.394	1.28726	0	Trypsin
YSEGYPGR	1	1	1	CUFF.25551.1		0	0.1455	24.97	0.00589077	2	928.418	1.77485	0	Trypsin
SYWDNIR	1	1	1	CUFF.27001.1		0	0.144	27.73	0.00505966	2	953.448	0.487017	0	Trypsin
GIVPENISK	1	1	1	CUFF.3620.1		0	0.1648	13.13	0.0632329	2	956.543	1.48222	0	Trypsin
VSFPFEIK	1	1	1	CUFF.29253.1		0	0.1394	24.86	0.00930775	2	966.53	0.112102	0	Trypsin
IWDVNESK	1	1	1	CUFF.25544.1		0	0.1395	17.59	0.0792522	2	990.491	1.40821	0	Trypsin
SDFMGAPIR	1	1	1	CUFF.8992.1		0	0.1456	28.01	0.00790624	2	993.484	2.20671	0	Trypsin
IYDEFVSK	1	1	1	CUFF.21300.1		0	0.1474	12.42	0.123151	2	1000.5	1.05956	0	Trypsin
VPLEcVYK	1	1	1	CUFF.2506.1	C5(Carbamidomethyl)	0	0.1364	13.15	0.268716	2	1007.52	1.26477	0	Trypsin
YLEQFYR	1	1	1	CUFF.8158.1		0	0.143	24.74	0.0142688	2	1018.5	1.48132	0	Trypsin
cQLEEEIR	1	1	1	CUFF.27168.1	C1(Carbamidomethyl)	0	0.1429	11.27	0.141825	2	1076.5	-1.6427	0	Trypsin
NSIVSEQFR	1	1	1	CUFF.8160.1		0	0.1566	12.88	0.170025	2	1079.55	2.24291	0	Trypsin
TETYEGIDR	1	1	1	CUFF.5111.1		0	0.1335	40.16	0.000231319	2	1083.49	-0.604336	0	Trypsin
LIAEDIPLLSK	1	1	1	CUFF.1049.1		0	0.137	27.48	0.00267973	2	1211.72	-1.38919	0	Trypsin
EMVEYGGFER	1	1	1	CUFF.18690.1		0	0.1509	34.18	0.000668402	2	1216.53	2.27479	0	Trypsin
ETPIVSFNNGR	1	1	1	CUFF.1718.1		0	0.1564	14.77	0.163379	2	1233.63	4.51831	0	Trypsin
QTVDVIFTPTHEK	1	1	1	CUFF.24121.1		0	0.1675	19.08	0.0611794	3	1514.79	1.88418	0	Trypsin
TLGLVISK	1	1	1	CUFF.24543.1		0	0.1765	31.75	0.00190478	2	830.536	1.73026	0	Trypsin
EIPLNLR	1	1	1	CUFF.16975.1		0	0.1751	11.18	0.125743	2	854.512	3.47149	0	Trypsin
YLLVTGLK	2	2	1	CUFF.26159.1		0	0.1723	29.22	0.00155576	2	906.567	1.2044	0	Trypsin
IFNQVPTAR	1	1	1	CUFF.6394.1		0	0.1729	15.05	0.223515	2	1045.58	5.09267	0	Trypsin
VDLVELPK	1	1	1	CUFF.5039.1		0	0.178	22.25	0.0107219	2	912.54	0.307424	0	Trypsin
ETEEDEVEK	1	1	1	CUFF.5111.1		0	0.1765	29.76	0.00105431	2	1107.47	1.59585	0	Trypsin
cIGGTHLQVADR	1	2	2	CUFF.606.1;CUFF.25667.1	C1(Carbamidomethyl)	0	0.0005597	37.09	0.000801279	2	1326.66	0.841306	0	Trypsin
YDQIFcPEFK	2	2	2	CUFF.27002.1;CUFF.24543.1	C6(Carbamidomethyl)	0	0.0006658	56.39	4.47749e-06	2	1346.61	0.614357	0	Trypsin
LIHSDGDVYEGEWK	2	2	2	CUFF.21110.1;CUFF.25804.1		0	0.0002908	51.82	1.67703e-05	2	1647.77	2.26552	0	Trypsin
VQTcSEFFEQLLR	2	2	2	CUFF.606.1;CUFF.25667.1	C4(Carbamidomethyl)	0	1.879e-06	84.42	1.48178e-08	2	1656.81	0.157019	0	Trypsin
EGYGVFTWPDGR	1	2	2	CUFF.21110.1;CUFF.25804.1		0	0.03764	16.33	0.051218	2	1383.63	-2.02281	0	Trypsin
LVITPLTDR	1	3	2	CUFF.25561.1;CUFF.9356.1		0	0.09736	50.95	2.04899e-05	2	1027.62	0.475473	0	Trypsin
TELPDNLK	1	3	2	CUFF.16975.1;CUFF.2730.1		0	0.1188	16.94	0.051587	2	929.495	0.986854	0	Trypsin
LVITPLTDK	1	2	2	CUFF.16975.1;CUFF.2730.1		0	0.1203	25.16	0.0059434	2	999.611	2.24495	0	Trypsin
YcSTPQYYEYADR	1	2	1	CUFF.26295.1	C2(Carbamidomethyl)	0	0.0001989	52.5	5.61009e-06	2	1715.7	-0.222876	0	Trypsin
FGTNVVSAR	1	2	1	CUFF.26295.1		0	0.003223	41.09	0.00042403	2	950.508	2.53422	0	Trypsin
AAGFVGQDMIR	2	2	1	CUFF.26295.1		0	0.001243	24.28	0.0192224	2	1164.58	0.0825888	0	Trypsin
YADMVTASTSK	1	2	1	CUFF.26295.1		0	0.005254	41.98	0.000110927	2	1173.55	1.07477	0	Trypsin
AFNLYPDEWK	2	2	1	CUFF.26295.1		0	0.02447	30.17	0.00283676	2	1282.61	-1.16875	0	Trypsin
SEDAIWHESFR	1	2	1	CUFF.26295.1		0	0.002108	24.6	0.00433421	2	1376.62	-0.737646	0	Trypsin
