# Supplementary material for: Large-scale mass spectrometry-based analysis of Euplotes octocarinatus supports the high frequency of +1 programmed ribosomal frameshift
Source: Sci Rep. 2016 Sep 6;6:33020. doi: 10.1038/srep33020 (PMC5011710; doi:10.1038/srep33020)
Supplement: Supplementary Table S2 [file srep33020-s3.xls]

## Sheet: Sheet1
Table S2. Total +1PRF proteins identification report table.
Accession	Description	Coverage	# Proteins	# Unique Peptides	# Peptides	# PSMs	# AAs	MW [kDa]	calc. pI	Enzyme
CUFF.25403.1	alpha-centractin	6.9	1	2	2	2	377	42.9508	7.25439	Chymotrypsin
CUFF.21364.1	arrestin domain protein	4.99	2	1	1	1	441	48.6295	7.72314	Chymotrypsin
CUFF.1534.1	band 7 family protein	6.18	1	1	1	1	340	38.6801	8.80713	Chymotrypsin
CUFF.25748.1	Calpain family cysteine protease containing protein	5.68	1	1	1	2	317	35.6204	7.09326	Chymotrypsin
CUFF.5039.1	calpain-type cysteine protease family isoform 5	3.86	1	2	2	2	1036	118.601	4.83057	Chymotrypsin
CUFF.8294.1	Chaperone protein DnaJ	4.52	1	1	1	1	465	50.7784	9.37842	Chymotrypsin
CUFF.24508.1	Ciliary WD repeat-containing protein ctxp80	33.43	1	16	16	23	727	80.5097	4.97021	Chymotrypsin
CUFF.8783.1	Cyclic nucleotide-binding domain containing protein	4.08	1	1	1	1	417	47.4714	5.78271	Chymotrypsin
CUFF.26213.1	Dihydrolipoamide succinyltransferase	14.48	1	3	3	4	442	48.3469	9.21729	Chymotrypsin
CUFF.25021.1	Drp1p	2.66	1	1	1	4	752	85.344	6.40479	Chymotrypsin
CUFF.24100.1	dynein heavy chain	4.61	1	3	3	4	932	108.908	8.08936	Chymotrypsin
CUFF.16975.1	Dynein heavy chain family protein	0.71	1	1	1	1	1971	227.189	6.22705	Chymotrypsin
CUFF.6523.1	dynein intermediate chain	9.18	1	5	5	6	708	79.9841	4.97021	Chymotrypsin
CUFF.10208.1	elongation factor 1-gamma, putative	6.86	1	1	1	1	204	23.3841	7.89893	Chymotrypsin
CUFF.3579.1	hect e3 ubiquitin	1.24	1	1	1	1	2578	298.9	5.73193	Chymotrypsin
CUFF.18690.1	HECT E3 ubiquitin ligase, putative	3.01	1	8	8	9	4158	479.176	5.71924	Chymotrypsin
CUFF.27098.1	HELP domain containing protein	1.93	1	3	3	3	2281	254.961	6.06201	Chymotrypsin
CUFF.28436.1	hypothetical protein	14.86	1	4	4	5	350	38.5912	4.7417	Chymotrypsin
CUFF.26432.1	hypothetical protein	2.99	1	1	1	1	368	42.2271	7.62061	Chymotrypsin
CUFF.24098.1	hypothetical protein	1.3	1	1	1	1	769	90.5622	6.17627	Chymotrypsin
CUFF.21300.1	hypothetical protein	16.73	1	5	5	6	502	55.3965	7.86963	Chymotrypsin
CUFF.5262.1	hypothetical protein RFI_33639	3.32	1	2	2	2	814	92.1286	5.74463	Chymotrypsin
CUFF.21709.1	hypothetical protein SCHCODRAFT_47866	9.69	2	1	1	1	196	22.1848	5.22412	Chymotrypsin
CUFF.17268.1	Isovaleryl-CoA dehydrogenase	4.38	1	1	1	1	411	45.8127	7.37158	Chymotrypsin
CUFF.6691.1	long-chain-fatty-acid--ligase 5	6.82	1	2	2	2	484	54.8704	6.78564	Chymotrypsin
CUFF.27536.1	major vault protein	13.54	1	8	8	13	857	97.5777	7.23975	Chymotrypsin
CUFF.128.1	malic enzyme	13.96	1	4	4	5	444	48.763	5.97314	Chymotrypsin
CUFF.24543.1	Membrane alanyl aminopeptidase	10.55	1	6	6	7	938	107.198	5.99854	Chymotrypsin
CUFF.27002.1	Membrane alanyl aminopeptidase	1.49	1	1	1	1	942	108.666	5.57959	Chymotrypsin
CUFF.8992.1	Peptidase putative	3.97	1	1	1	1	353	40.8069	8.07471	Chymotrypsin
CUFF.21110.1	putative MORN repeat protein	4.72	1	1	1	1	360	41.3489	7.21045	Chymotrypsin
CUFF.27001.1	px domain containing protein	5.21	1	3	3	4	499	57.5606	8.30908	Chymotrypsin
CUFF.23399.1	Radial spoke protein 3 containing protein	2.98	1	1	1	1	840	97.6032	6.45557	Chymotrypsin
CUFF.25551.1	serine hydroxymethyltransferase	8.84	1	3	3	4	464	51.1571	7.94287	Chymotrypsin
CUFF.25565.1	spliceosomal protein sap, putative	2.69	1	1	1	1	521	59.1089	5.71924	Chymotrypsin
CUFF.7264.1	SpoOJ/ParA/ParB/repB family protein	12.32	1	3	3	4	422	48.53	5.23682	Chymotrypsin
CUFF.8557.1	tyrosine aminotransferase	4.04	1	1	1	2	421	48.2815	5.41455	Chymotrypsin
CUFF.10501.1	ubiquitin carboxyl-terminal hydrolase isozyme l3	7.56	1	1	1	1	238	27.1274	4.89404	Chymotrypsin
CUFF.17549.1	udp-n-acetylglucosamine pyrophosphorylase	2.61	1	1	1	1	498	56.6572	5.19873	Chymotrypsin
CUFF.7193.1	UNKNOWN	3.52	1	1	1	1	483	54.8959	6.29053	Chymotrypsin
CUFF.3620.1	UNKNOWN	0.71	1	1	1	1	2678	313.969	5.50342	Chymotrypsin
CUFF.846.1	UNKNOWN	1.98	1	3	3	3	2169	253.062	6.22705	Chymotrypsin
CUFF.24121.1	UNKNOWN	1.16	1	2	2	2	2404	274.331	5.87158	Chymotrypsin
CUFF.25352.1	viral A-type inclusion protein	2.13	1	1	1	1	422	50.1357	4.94482	Chymotrypsin
CUFF.12124.1	WD-repeat protein, putative	21.6	1	9	9	9	625	69.4087	5.90967	Chymotrypsin
CUFF.16821.1	zinc-binding dehydrogenase family protein	3.77	1	1	1	1	371	41.7965	7.95752	Chymotrypsin
CUFF.166.1	Otiwi1	1.9	1	1	1	2	738	84.8565	8.99756	Chymotrypsin
CUFF.26296.1	serine hydroxymethyltransferase	4.59	2	1	1	1	458	50.7425	6.97607	Chymotrypsin
CUFF.8736.1	classes i and ii family protein	3.62	1	1	1	1	442	50.1529	5.26221	Chymotrypsin
CUFF.25615.1	Long-chain acyl-CoA synthetases (AMP-forming)	1.9	1	1	1	1	686	76.5664	7.7085	Chymotrypsin
CUFF.25365.1	actin	2.67	1	1	1	1	375	42.3093	5.88428	GluC
CUFF.28922.1	Adenylate kinase family protein	3.41	1	1	1	1	528	61.7622	7.92822	GluC
CUFF.25403.1	alpha-centractin	15.92	1	5	5	5	377	42.9508	7.25439	GluC
CUFF.26015.1	alpha-soluble nsf attachment protein	3.88	1	1	1	1	309	35.0663	5.07178	GluC
CUFF.29505.1	Armadillo/beta-catenin-like repeat-containing protein	1.88	1	1	1	2	851	95.9201	4.79248	GluC
CUFF.21364.1	arrestin domain protein	5.22	2	2	2	3	441	48.6295	7.72314	GluC
CUFF.24110.1	Asparagine rich protein, putative	4.83	1	2	2	2	786	90.5853	6.34131	GluC
CUFF.21916.1	asparaginyl-tRNA synthetase, putative	2.1	1	1	1	1	524	59.9472	5.57959	GluC
CUFF.1534.1	band 7 family protein	28.53	1	7	7	9	340	38.6801	8.80713	GluC
CUFF.24232.1	C2 domain containing protein	2.8	1	1	1	1	500	59.6317	5.46533	GluC
CUFF.24761.1	CAF1 family ribonuclease containing protein	2.18	1	1	1	1	597	70.4461	5.42725	GluC
CUFF.26973.1	Calcium-dependent protein kinase	3.2	1	1	1	1	532	61.2611	4.86865	GluC
CUFF.25748.1	Calpain family cysteine protease containing protein	6.94	1	1	1	1	317	35.6204	7.09326	GluC
CUFF.5430.1	calpain family cysteine protease containing protein	3.23	1	1	1	1	495	57.7577	5.32568	GluC
CUFF.5039.1	calpain-type cysteine protease family isoform 5	4.44	1	3	3	4	1036	118.601	4.83057	GluC
CUFF.26159.1	Cation transport ATPase	2.81	1	2	2	2	1103	123.771	5.97314	GluC
CUFF.24508.1	Ciliary WD repeat-containing protein ctxp80	29.85	1	20	20	28	727	80.5097	4.97021	GluC
CUFF.28399.1	coiled-coil domain containing 108	2.17	1	3	3	3	1384	157.905	6.56592	GluC
CUFF.5438.1	cullin c	1.58	1	1	1	1	634	74.1885	7.31299	GluC
CUFF.8783.1	Cyclic nucleotide-binding domain containing protein	13.67	1	5	5	5	417	47.4714	5.78271	GluC
CUFF.1049.1	cytoplasmic dynein 1 heavy chain 1	1.15	1	3	3	3	3121	358.244	5.64307	GluC
CUFF.3863.1	deleted in lung and esophageal cancer protein 1	3.5	1	2	2	2	799	91.2018	5.40186	GluC
CUFF.5628.1	DHHC zinc finger domain containing protein	1.83	1	1	1	1	546	63.901	8.41162	GluC
CUFF.26213.1	Dihydrolipoamide succinyltransferase	4.52	1	1	1	1	442	48.3469	9.21729	GluC
CUFF.25021.1	Drp1p	9.84	1	4	4	7	752	85.344	6.40479	GluC
CUFF.24602.1	DUF1126 domain containing protein	7.84	1	1	1	1	204	23.7837	5.63037	GluC
CUFF.15958.1	DUF3250 domain containing protein	1.44	1	1	1	1	1183	136.218	6.37939	GluC
CUFF.24100.1	dynein heavy chain	5.69	1	4	4	4	932	108.908	8.08936	GluC
CUFF.16975.1	Dynein heavy chain family protein	1.01	1	2	2	2	1971	227.189	6.22705	GluC
CUFF.25561.1	dynein heavy chain family protein	1.62	1	4	4	4	3094	353.166	5.79541	GluC
CUFF.6523.1	dynein intermediate chain	20.06	1	11	11	18	708	79.9841	4.97021	GluC
CUFF.3896.1	EF hand family protein	2.79	1	4	4	5	1648	188.099	8.79248	GluC
CUFF.18401.1	fatty-acid amide hydrolase	4.72	1	2	2	2	593	66.6997	7.95752	GluC
CUFF.28134.1	GK24597	21.28	1	2	2	3	188	21.0546	5.50342	GluC
CUFF.3579.1	hect e3 ubiquitin	6.13	1	11	11	13	2578	298.9	5.73193	GluC
CUFF.18690.1	HECT E3 ubiquitin ligase, putative	7.79	1	26	26	32	4158	479.176	5.71924	GluC
CUFF.27098.1	HELP domain containing protein	5.48	1	8	8	9	2281	254.961	6.06201	GluC
CUFF.28154.1	hydrolase of the alpha/beta superfamily	6.02	1	1	1	1	299	34.0582	6.60986	GluC
CUFF.28436.1	hypothetical protein	19.43	1	4	4	5	350	38.5912	4.7417	GluC
CUFF.4455.1	hypothetical protein	1.38	1	1	1	1	867	101.399	4.97021	GluC
CUFF.7652.1	hypothetical protein DICPUDRAFT_77157	1.77	1	1	1	1	566	65.2237	5.24951	GluC
CUFF.24417.1	hypothetical protein	1.17	1	1	1	1	1029	118.478	6.02393	GluC
CUFF.26432.1	hypothetical protein	3.26	1	1	1	1	368	42.2271	7.62061	GluC
CUFF.25040.1	hypothetical protein	1.52	1	1	1	1	1246	144.208	5.08447	GluC
CUFF.25646.1	hypothetical protein	2.24	1	1	1	1	802	92.9331	6.46826	GluC
CUFF.24098.1	hypothetical protein	7.15	1	3	3	4	769	90.5622	6.17627	GluC
CUFF.4196.1	hypothetical protein	2.14	1	1	1	1	560	65.8931	6.15088	GluC
CUFF.3641.1	hypothetical protein	2.16	1	1	1	1	742	86.1956	6.12549	GluC
CUFF.6032.1	hypothetical protein	2.16	1	1	1	1	695	81.2032	9.05615	GluC
CUFF.26802.1	hypothetical protein	3.95	1	1	1	1	253	30.1659	4.86865	GluC
CUFF.15418.1	hypothetical protein	1.33	1	1	1	1	1125	129.262	4.90674	GluC
CUFF.9099.1	hypothetical protein	13.1	1	4	4	4	420	47.0312	4.90674	GluC
CUFF.21300.1	hypothetical protein	11.55	1	4	4	5	502	55.3965	7.86963	GluC
CUFF.8160.1	hypothetical protein	2.76	1	1	1	1	543	63.3697	8.79248	GluC
CUFF.5262.1	hypothetical protein RFI_33639, partial	12.04	1	7	7	10	814	92.1286	5.74463	GluC
CUFF.21709.1	hypothetical protein SCHCODRAFT_47866	13.78	3	2	2	3	196	22.1848	5.22412	GluC
CUFF.29472.1	hypothetical protein SELMODRAFT_403773	9.32	1	2	2	3	311	34.8745	5.2876	GluC
CUFF.9674.1	hypothetical protein TTHERM_00295790	5.64	1	1	1	1	337	37.2163	6.43018	GluC
CUFF.17268.1	Isovaleryl-CoA dehydrogenase	8.03	1	3	3	3	411	45.8127	7.37158	GluC
CUFF.5111.1	kinesin motor domain protein	4.83	1	4	4	4	1015	115.249	5.66846	GluC
CUFF.25027.1	Kinesin-like protein	1.72	1	1	1	1	699	80.5597	6.21436	GluC
CUFF.8375.1	kynurenine-oxoglutarate transaminase	10.82	1	3	3	3	425	48.7135	5.03369	GluC
CUFF.7897.1	Leucine Rich Repeat family protein	2.87	1	1	1	1	488	56.9896	6.21436	GluC
CUFF.6691.1	long-chain-fatty-acid--ligase 5	6.2	1	2	2	2	484	54.8704	6.78564	GluC
CUFF.27536.1	major vault protein	28.94	1	19	19	28	857	97.5777	7.23975	GluC
CUFF.128.1	malic enzyme	31.31	1	9	9	11	444	48.763	5.97314	GluC
CUFF.24543.1	Membrane alanyl aminopeptidase	11.41	1	9	9	11	938	107.198	5.99854	GluC
CUFF.27002.1	Membrane alanyl aminopeptidase	3.5	1	3	3	4	942	108.666	5.57959	GluC
CUFF.9901.1	morn repeat protein	7.12	1	2	2	2	309	35.7784	5.26221	GluC
CUFF.29096.1	MORN repeat-containing protein 1	6.42	1	2	2	2	436	49.3383	5.09717	GluC
CUFF.16329.1	NADH-cytochrome b5 reductase	8.96	1	2	2	2	268	30.835	8.08936	GluC
CUFF.21141.1	Oxysterol binding family protein	6.19	2	2	2	2	485	56.3702	7.04932	GluC
CUFF.8992.1	Peptidase putative	6.8	1	1	1	1	353	40.8069	8.07471	GluC
CUFF.15473.1	Peptidyl-prolyl cis-trans isomerase, putative	1.75	1	1	1	1	513	58.2868	6.26514	GluC
CUFF.16923.1	porphobilinogen deaminase	6.89	1	1	1	2	334	37.5592	5.08447	GluC
CUFF.7816.1	PREDICTED: glutathione synthetase, chloroplastic-like	3.92	1	1	1	1	485	55.4679	5.14795	GluC
CUFF.7325.1	PREDICTED: RNA-binding protein 12 isoform X6	2.18	1	1	1	1	642	73.5944	5.13525	GluC
CUFF.21110.1	putative MORN repeat protein	18.61	1	5	5	6	360	41.3489	7.21045	GluC
CUFF.26319.1	Putative MORN repeat protein	5.65	1	1	1	1	248	29.0304	6.40479	GluC
CUFF.27001.1	px domain containing protein	14.03	1	6	6	8	499	57.5606	8.30908	GluC
CUFF.25563.1	pyruvate kinase	2.43	1	1	1	1	494	54.7764	6.39209	GluC
CUFF.23399.1	Radial spoke protein 3 containing protein	1.9	1	1	1	1	840	97.6032	6.45557	GluC
CUFF.23530.1	sec23 sec24 trunk domain containing protein	2.4	1	1	1	1	668	76.9803	5.08447	GluC
CUFF.25551.1	serine hydroxymethyltransferase	20.04	1	5	5	7	464	51.1571	7.94287	GluC
CUFF.21956.1	serine threonine kinase	1.77	1	1	1	1	509	56.9451	6.22705	GluC
CUFF.3841.1	sperm flagellar protein 2	0.76	1	1	1	1	1717	200.675	5.23682	GluC
CUFF.25565.1	spliceosomal protein sap, putative	4.03	1	1	1	1	521	59.1089	5.71924	GluC
CUFF.7264.1	SpoOJ/ParA/ParB/repB family protein	13.27	1	4	4	4	422	48.53	5.23682	GluC
CUFF.6618.1	tpr domain containing protein	1.87	1	1	1	1	695	80.5753	5.65576	GluC
CUFF.8557.1	tyrosine aminotransferase	2.61	1	1	1	1	421	48.2815	5.41455	GluC
CUFF.4753.1	Ubiquitin carboxyl-terminal hydrolase	1.25	1	1	1	1	961	112.288	5.8208	GluC
CUFF.17549.1	udp-n-acetylglucosamine pyrophosphorylase	5.62	1	2	2	2	498	56.6572	5.19873	GluC
CUFF.846.1	UNKNOWN	11.48	1	21	21	23	2169	253.062	6.22705	GluC
CUFF.24121.1	UNKNOWN	4.41	1	8	8	8	2404	274.331	5.87158	GluC
CUFF.5755.1	UNKNOWN	3.04	1	2	2	2	790	89.5712	5.37646	GluC
CUFF.3620.1	UNKNOWN	2.2	1	5	5	5	2678	313.969	5.50342	GluC
CUFF.8158.1	UNKNOWN	2.89	1	1	1	1	450	52.7914	7.97217	GluC
CUFF.13256.1	UNKNOWN	12.04	1	4	4	4	457	53.6091	7.00537	GluC
CUFF.25074.1	UNKNOWN	0.82	1	1	1	1	1091	127.552	6.12549	GluC
CUFF.606.1	UNKNOWN	2.77	2	1	1	1	470	54.8611	8.32373	GluC
CUFF.8161.1	UNKNOWN	3.12	1	1	1	1	417	48.8334	5.51611	GluC
CUFF.10872.1	Vacuolar protein sorting-associated protein 33A	1.9	1	1	1	1	632	73.829	5.84619	GluC
CUFF.1718.1	Vesicle coat complex COPI, beta' subunit, putative	2.8	1	2	2	2	892	101.364	5.36377	GluC
CUFF.27467.1	wd repeat-containing protein 52	1.33	1	2	2	2	1882	219.931	5.2876	GluC
CUFF.5488.1	WD40 repeat-containing protein	4.2	1	2	2	2	738	82.867	5.24951	GluC
CUFF.12124.1	WD-repeat protein, putative	18.4	1	9	9	12	625	69.4087	5.90967	GluC
CUFF.26295.1	serine hydroxymethyltransferase	28.99	2	9	9	11	507	56.3974	7.56201	GluC
CUFF.8736.1	classes i and ii family protein	26.02	1	8	8	9	442	50.1529	5.26221	GluC
CUFF.166.1	Otiwi1	8.54	1	4	4	7	738	84.8565	8.99756	GluC
CUFF.3916.1	retinoblastoma-associated protein	1.92	1	1	1	1	364	42.4064	5.70654	GluC
CUFF.4268.1	Haloacid dehalogenase-like hydrolase domain-containing protein 1A	3.93	1	1	1	1	382	44.1147	5.0083	GluC
CUFF.25365.1	actin	11.2	1	4	4	4	375	42.3093	5.88428	Trypsin
CUFF.15237.1	Acylamino-acid-releasing enzyme	1.52	1	1	1	1	789	90.0252	5.88428	Trypsin
CUFF.6125.1	Acylamino-acid-releasing enzyme	1.06	1	1	1	1	756	86.633	6.23975	Trypsin
CUFF.24130.1	adenylate kinase domain-containing protein 1	1.65	1	1	1	1	665	77.1878	5.88428	Trypsin
CUFF.25403.1	alpha-centractin	31.56	1	8	8	10	377	42.9508	7.25439	Trypsin
CUFF.26015.1	alpha-soluble nsf attachment protein	5.83	1	1	1	1	309	35.0663	5.07178	Trypsin
CUFF.29246.1	amino acid dehydrogenase	3.08	1	1	1	1	390	44.8905	7.92822	Trypsin
CUFF.27340.1	arginine kinase	1.93	1	1	1	1	519	60.624	6.44287	Trypsin
CUFF.24546.1	Armadillo/beta-catenin repeat family protein	6.34	1	3	3	3	505	58.4576	5.5415	Trypsin
CUFF.29505.1	Armadillo/beta-catenin-like repeat-containing protein	1.53	1	1	1	1	851	95.9201	4.79248	Trypsin
CUFF.21364.1	arrestin domain protein	5.44	2	2	2	2	441	48.6295	7.72314	Trypsin
CUFF.24110.1	Asparagine rich protein, putative	5.73	1	4	4	4	786	90.5853	6.34131	Trypsin
CUFF.21916.1	asparaginyl-tRNA synthetase, putative	3.63	1	2	2	4	524	59.9472	5.57959	Trypsin
CUFF.1534.1	band 7 family protein	19.12	1	6	6	10	340	38.6801	8.80713	Trypsin
CUFF.13781.1	B-box zinc finger family protein	1.83	1	1	1	1	654	75.8498	7.92822	Trypsin
CUFF.24232.1	C2 domain containing protein	3	1	1	1	1	500	59.6317	5.46533	Trypsin
CUFF.24761.1	CAF1 family ribonuclease containing protein	1.51	1	1	1	1	597	70.4461	5.42725	Trypsin
CUFF.26973.1	Calcium-dependent protein kinase, putative	1.69	1	1	1	1	532	61.2611	4.86865	Trypsin
CUFF.15242.1	calcium-translocating p-type pmca-type family protein	1.3	1	1	1	1	925	105.277	7.53271	Trypsin
CUFF.25748.1	Calpain family cysteine protease containing protein	23.97	1	6	6	9	317	35.6204	7.09326	Trypsin
CUFF.20034.1	calpain family cysteine protease containing protein	1.72	1	1	1	1	522	60.6783	6.29053	Trypsin
CUFF.5430.1	calpain family cysteine protease containing protein	2.02	1	1	1	1	495	57.7577	5.32568	Trypsin
CUFF.5039.1	calpain-type cysteine protease family isoform 5	5.79	1	5	5	5	1036	118.601	4.83057	Trypsin
CUFF.28794.1	cAMP-dependent protein kinase regulatory subunit	7.41	1	2	2	2	405	45.9107	5.80811	Trypsin
CUFF.26556.1	casein kinase	9.25	3	2	2	4	281	32.3741	9.21729	Trypsin
CUFF.26214.1	cation channel family protein	0.89	1	2	2	2	2123	245.669	5.33838	Trypsin
CUFF.26159.1	Cation transport ATPase	9.61	2	9	9	10	1103	123.771	5.97314	Trypsin
CUFF.8294.1	Chaperone protein DnaJ	4.52	1	2	2	3	465	50.7784	9.37842	Trypsin
CUFF.24508.1	Ciliary WD repeat-containing protein ctxp80	32.05	1	20	20	39	727	80.5097	4.97021	Trypsin
CUFF.10313.1	coatomer alpha	4.87	2	5	5	5	1088	124.632	6.82959	Trypsin
CUFF.28399.1	coiled-coil domain containing 108	3.76	2	4	4	4	1384	157.905	6.56592	Trypsin
CUFF.27162.2	conserved unknown protein	12.59	2	1	1	1	135	15.134	5.04639	Trypsin
CUFF.5438.1	cullin c	2.68	1	1	1	1	634	74.1885	7.31299	Trypsin
CUFF.6394.1	cullin c	3.19	1	2	2	2	659	77.1995	8.38232	Trypsin
CUFF.8783.1	Cyclic nucleotide-binding domain containing protein	12.71	1	5	5	6	417	47.4714	5.78271	Trypsin
CUFF.9750.1	cysteine dioxygenase, type I	4.42	1	1	1	1	181	20.9456	7.23975	Trypsin
CUFF.1049.1	cytoplasmic dynein 1 heavy chain 1	4.65	1	12	12	12	3121	358.244	5.64307	Trypsin
CUFF.26213.1	Dihydrolipoamide succinyltransferase	4.75	1	2	2	2	442	48.3469	9.21729	Trypsin
CUFF.845.1	DNA topoisomerase	1.04	1	1	1	1	767	90.1873	8.26514	Trypsin
CUFF.24540.1	DNA topoisomerase	1.27	1	1	1	1	948	108.887	6.31592	Trypsin
CUFF.25021.1	Drp1p	10.37	1	7	7	8	752	85.344	6.40479	Trypsin
CUFF.24602.1	DUF1126 domain containing protein	5.39	1	1	1	1	204	23.7837	5.63037	Trypsin
CUFF.24100.1	dynein heavy chain	9.44	1	8	8	8	932	108.908	8.08936	Trypsin
CUFF.16975.1	Dynein heavy chain family protein	6.04	1	9	11	12	1971	227.189	6.22705	Trypsin
CUFF.25561.1	dynein heavy chain family protein	6.5	1	15	16	16	3094	353.166	5.79541	Trypsin
CUFF.2730.1	dynein heavy chain family protein	9.74	1	8	10	12	1201	137.335	5.78271	Trypsin
CUFF.9356.1	dynein heavy chain family protein	2.85	1	3	4	4	1720	198.229	5.56689	Trypsin
CUFF.6523.1	dynein intermediate chain	21.33	1	11	11	17	708	79.9841	4.97021	Trypsin
CUFF.3896.1	EF hand family protein	5.46	1	7	7	7	1648	188.099	8.79248	Trypsin
CUFF.10208.1	elongation factor 1-gamma, putative	7.35	1	1	1	2	204	23.3841	7.89893	Trypsin
CUFF.14318.1	Enolase	15.8	1	5	5	5	424	47.3368	5.40186	Trypsin
CUFF.25193.1	Eukaryotic DNA topoisomerase I, catalytic core family protein	3.54	1	2	2	2	622	71.643	8.74854	Trypsin
CUFF.18401.1	fatty-acid amide hydrolase	3.71	1	1	1	1	593	66.6997	7.95752	Trypsin
CUFF.28134.1	GK24597	15.96	1	2	2	2	188	21.0546	5.50342	Trypsin
CUFF.901.1	GTP-binding protein required for 40S ribosome biogenesis	3.82	1	1	1	1	393	46.4168	9.89111	Trypsin
CUFF.26157.1	guanylate-binding n-terminal domain containing protein	1.58	1	2	2	2	1263	148.721	5.18604	Trypsin
CUFF.3579.1	hect e3 ubiquitin	8.84	1	18	18	21	2578	298.9	5.73193	Trypsin
CUFF.18690.1	HECT E3 ubiquitin ligase, putative	16.93	1	58	58	77	4158	479.176	5.71924	Trypsin
CUFF.27098.1	HELP domain containing protein	8.72	1	17	17	18	2281	254.961	6.06201	Trypsin
CUFF.24771.1	help domain containing protein	1.09	1	1	1	2	732	82.5725	5.61768	Trypsin
CUFF.28436.1	hypothetical protein	13.71	1	5	5	6	350	38.5912	4.7417	Trypsin
CUFF.4455.1	hypothetical protein	3.11	1	2	2	2	867	101.399	4.97021	Trypsin
CUFF.25306.1	hypothetical protein	5.86	1	1	1	1	324	37.3	5.92236	Trypsin
CUFF.2529.1	hypothetical protein DFA_07283	3.69	1	1	1	1	298	34.3827	7.78174	Trypsin
CUFF.17446.1	hypothetical protein DICPUDRAFT_154051	5.79	1	2	2	2	553	61.4061	5.8335	Trypsin
CUFF.27168.1	hypothetical protein ENU1_047410	1.61	1	1	1	1	498	58.349	8.85107	Trypsin
CUFF.17415.1	hypothetical protein H310_02276	3.6	1	1	1	1	278	32.424	5.05908	Trypsin
CUFF.16824.1	hypothetical protein IMG5_076500	3.39	1	2	2	2	561	63.211	8.104	Trypsin
CUFF.300.1	hypothetical protein LOTGIDRAFT_101291, partial	6.02	1	1	1	1	216	24.0574	8.68994	Trypsin
CUFF.1452.1	hypothetical protein LRAMOSA07404	8.33	2	1	1	1	132	15.3764	5.05908	Trypsin
CUFF.26432.1	hypothetical protein	15.76	1	4	4	4	368	42.2271	7.62061	Trypsin
CUFF.10955.1	hypothetical protein	7.24	1	2	2	2	373	41.7447	5.37646	Trypsin
CUFF.7729.1	hypothetical protein	1.5	1	1	1	1	535	62.0623	6.96143	Trypsin
CUFF.25040.1	hypothetical protein	3.77	1	4	4	4	1246	144.208	5.08447	Trypsin
CUFF.24134.1	hypothetical protein	0.96	1	1	1	1	1141	132.383	6.46826	Trypsin
CUFF.4515.1	hypothetical protein	6.91	1	7	7	7	1216	142.666	6.56592	Trypsin
CUFF.18289.1	hypothetical protein	1.75	1	1	1	1	686	80.4352	6.04932	Trypsin
CUFF.24098.1	hypothetical protein	8.58	1	6	6	8	769	90.5622	6.17627	Trypsin
CUFF.28405.1	hypothetical protein	2.18	1	1	1	1	733	84.1159	6.18896	Trypsin
CUFF.3641.1	hypothetical protein	7.55	1	4	4	4	742	86.1956	6.12549	Trypsin
CUFF.4196.1	hypothetical protein	2.14	1	1	1	1	560	65.8931	6.15088	Trypsin
CUFF.28683.1	hypothetical protein	4.22	1	4	4	4	1019	117.767	5.2749	Trypsin
CUFF.8052.1	hypothetical protein	1.97	1	1	1	1	356	42.9664	9.65674	Trypsin
CUFF.28206.1	hypothetical protein	6.21	2	1	1	2	177	19.624	9.1001	Trypsin
CUFF.24237.1	hypothetical protein	1.49	1	1	1	1	536	62.2851	5.66846	Trypsin
CUFF.1130.1	hypothetical protein	1.11	1	1	1	1	1080	122.96	4.91943	Trypsin
CUFF.26160.1	hypothetical protein	2.7	1	1	1	1	629	73.5194	9.05615	Trypsin
CUFF.13339.1	hypothetical protein	2.53	1	1	1	1	434	49.2534	7.15186	Trypsin
CUFF.21195.1	hypothetical protein	4.43	2	1	1	1	361	39.8407	4.76709	Trypsin
CUFF.9099.1	hypothetical protein	19.76	1	7	7	8	420	47.0312	4.90674	Trypsin
CUFF.26682.1	hypothetical protein	4.05	1	1	1	1	321	37.2007	8.51416	Trypsin
CUFF.25120.1	hypothetical protein	1.16	1	1	1	1	1033	118.833	6.16357	Trypsin
CUFF.21300.1	hypothetical protein	26.1	1	11	11	28	502	55.3965	7.86963	Trypsin
CUFF.25142.2	hypothetical protein	1.91	1	1	1	1	523	61.5991	7.66455	Trypsin
CUFF.8160.1	hypothetical protein	5.71	1	3	3	3	543	63.3697	8.79248	Trypsin
CUFF.27471.1	hypothetical protein	4.73	1	1	1	1	296	35.2359	8.71924	Trypsin
CUFF.25544.1	hypothetical protein PHAVU_002G014600g	4.92	1	2	2	2	386	43.0761	6.03662	Trypsin
CUFF.5262.1	hypothetical protein RFI_33639, partial	22.85	1	15	15	16	814	92.1286	5.74463	Trypsin
CUFF.21709.1	hypothetical protein SCHCODRAFT_47866	6.12	3	1	1	2	196	22.1848	5.22412	Trypsin
CUFF.29472.1	hypothetical protein SELMODRAFT_403773	22.83	1	6	6	7	311	34.8745	5.2876	Trypsin
CUFF.9674.1	hypothetical protein TTHERM_00295790	12.46	1	3	3	3	337	37.2163	6.43018	Trypsin
CUFF.17268.1	Isovaleryl-CoA dehydrogenase	14.84	1	4	4	5	411	45.8127	7.37158	Trypsin
CUFF.5111.1	kinesin motor domain protein	14.88	1	14	14	16	1015	115.249	5.66846	Trypsin
CUFF.24744.1	Kinesin, putative	6.94	1	2	2	3	389	43.1566	6.58057	Trypsin
CUFF.25027.1	Kinesin-like protein	7.01	1	4	4	5	699	80.5597	6.21436	Trypsin
CUFF.8375.1	kynurenine-oxoglutarate transaminase	4.47	1	2	2	2	425	48.7135	5.03369	Trypsin
CUFF.6691.1	long-chain-fatty-acid--ligase 5	13.64	1	5	5	5	484	54.8704	6.78564	Trypsin
CUFF.27536.1	major vault protein	33.84	1	25	25	77	857	97.5777	7.23975	Trypsin
CUFF.128.1	malic enzyme	21.17	1	7	7	9	444	48.763	5.97314	Trypsin
CUFF.6668.1	MAPK-related kinase	1.84	1	1	1	2	490	56.3089	6.60986	Trypsin
CUFF.24543.1	Membrane alanyl aminopeptidase	24.41	1	17	18	40	938	107.198	5.99854	Trypsin
CUFF.27002.1	Membrane alanyl aminopeptidase	12.31	1	9	10	15	942	108.666	5.57959	Trypsin
CUFF.5439.1	microtubule-associated protein tortifolia1-like	2.98	1	1	1	1	336	38.2171	6.7417	Trypsin
CUFF.5318.1	MIF4G domain containing protein	7.99	1	3	3	3	488	56.9056	4.83057	Trypsin
CUFF.9901.1	morn repeat protein	13.92	1	2	2	2	309	35.7784	5.26221	Trypsin
CUFF.29096.1	MORN repeat-containing protein 1	7.8	1	4	4	5	436	49.3383	5.09717	Trypsin
CUFF.24259.1	mycbp-associated protein	2.06	1	2	2	3	1119	128.265	5.16064	Trypsin
CUFF.16329.1	NADH-cytochrome b5 reductase	3.73	1	1	1	1	268	30.835	8.08936	Trypsin
CUFF.25160.1	NLI interacting factor-like phosphatase family protein	2.45	1	1	1	1	367	43.2089	8.06006	Trypsin
CUFF.7028.1	Nucleolar complex protein 3	1.62	1	1	1	1	555	64.506	8.92432	Trypsin
CUFF.24315.1	nucleolar gtp-binding protein 1	6.43	1	4	4	5	684	78.7231	9.11475	Trypsin
CUFF.21282.1	nucleolar rna helicase 2	1.27	1	1	1	1	710	81.0084	7.79639	Trypsin
CUFF.8183.1	Oxidoreductase, zinc-binding dehydrogenase family protein	3.53	1	1	1	1	340	38.2894	5.38916	Trypsin
CUFF.21141.1	Oxysterol binding family protein	1.65	2	1	1	1	485	56.3702	7.04932	Trypsin
CUFF.8992.1	Peptidase putative	5.95	1	2	2	2	353	40.8069	8.07471	Trypsin
CUFF.9912.1	peptidyl-prolyl cis-trans isomerase-like 6-like	17.79	1	5	5	5	298	34.7483	8.01611	Trypsin
CUFF.28766.1	Phosphatidylinositol-4-phosphate 5-Kinase family protein	2.51	1	2	2	2	836	97.896	5.97314	Trypsin
CUFF.27114.1	phytanoyl-CoA dioxygenase (PhyH)-like protein	6.23	1	1	1	1	353	40.9316	8.23584	Trypsin
CUFF.25515.1	PREDICTED: LOW QUALITY PROTEIN: proteasome activator complex subunit 4-like	1.31	1	1	1	1	837	98.0493	6.13818	Trypsin
CUFF.7325.1	PREDICTED: RNA-binding protein 12 isoform X6	9.35	1	4	4	4	642	73.5944	5.13525	Trypsin
CUFF.10963.1	proline-rich protein 6	14.86	1	2	2	3	148	17.3564	7.57666	Trypsin
CUFF.25539.1	Protein kinase domain containing protein	4.14	11	2	2	2	483	56.0476	5.88428	Trypsin
CUFF.7485.1	Protein kinase domain containing protein	2.66	2	1	1	1	301	35.0612	8.93896	Trypsin
CUFF.25667.1	Protein phosphatase 2A regulatory B subunit (B56 family)	11.11	1	3	5	6	477	55.5836	8.70459	Trypsin
CUFF.17975.1	Putative ABC transporter	0.94	1	1	1	1	962	108.268	7.60596	Trypsin
CUFF.21110.1	putative MORN repeat protein	32.78	1	9	11	13	360	41.3489	7.21045	Trypsin
CUFF.25804.1	Putative MORN repeat protein	19.25	1	3	5	7	322	37.3337	6.06201	Trypsin
CUFF.26319.1	Putative MORN repeat protein	13.31	1	3	3	4	248	29.0304	6.40479	Trypsin
CUFF.2970.1	Putative vacuolar protein sorting-associated protein 13A	3	1	1	1	1	300	35.2799	5.42725	Trypsin
CUFF.27001.1	px domain containing protein	18.44	1	9	9	11	499	57.5606	8.30908	Trypsin
CUFF.21189.1	pyruvate kinase	3.14	2	1	1	1	478	53.8256	7.38623	Trypsin
CUFF.1331.1	Rab11b, putative	4.68	1	1	1	1	235	26.1893	7.89893	Trypsin
CUFF.23399.1	Radial spoke protein 3 containing protein	5.36	1	3	3	3	840	97.6032	6.45557	Trypsin
CUFF.25551.1	serine hydroxymethyltransferase	21.77	1	8	8	15	464	51.1571	7.94287	Trypsin
CUFF.3381.1	serine threonine family 2c	5.88	1	1	1	1	255	28.3564	5.2749	Trypsin
CUFF.21956.1	serine threonine kinase	4.13	1	2	2	2	509	56.9451	6.22705	Trypsin
CUFF.28074.1	Serine/threonine protein kinase	7.97	3	2	2	3	301	34.057	6.03662	Trypsin
CUFF.24621.1	spermatogenesis associated 4	6.03	1	3	3	3	663	77.06	4.90674	Trypsin
CUFF.25565.1	spliceosomal protein sap, putative	6.72	1	3	3	3	521	59.1089	5.71924	Trypsin
CUFF.7264.1	SpoOJ/ParA/ParB/repB family protein	13.98	1	5	5	5	422	48.53	5.23682	Trypsin
CUFF.4058.1	tetratricopeptide repeat-containing protein	1.25	1	1	1	1	1117	128.008	6.85889	Trypsin
CUFF.19493.1	transducin beta-like protein 3	0.97	1	1	1	1	924	105.928	8.17725	Trypsin
CUFF.16572.1	tubulin-tyrosine ligase family protein	1.31	1	1	1	1	535	62.341	8.07471	Trypsin
CUFF.8557.1	tyrosine aminotransferase	13.3	1	5	5	7	421	48.2815	5.41455	Trypsin
CUFF.24206.1	UBA/TS-N domain containing protein	0.78	1	1	1	1	1023	118.775	5.32568	Trypsin
CUFF.4753.1	Ubiquitin carboxyl-terminal hydrolase	2.5	1	2	2	2	961	112.288	5.8208	Trypsin
CUFF.24250.1	ubiquitin carboxyl-terminal hydrolase	0.96	1	1	1	1	1151	135.042	5.52881	Trypsin
CUFF.29253.1	ubiquitin carboxyl-terminal hydrolase family protein	1.28	1	2	2	2	1640	194.056	6.06201	Trypsin
CUFF.24114.1	ubiquitin carboxyl-terminal hydrolase family protein	1.42	1	3	3	3	2049	238.614	6.15088	Trypsin
CUFF.17549.1	udp-n-acetylglucosamine pyrophosphorylase	16.06	1	6	6	6	498	56.6572	5.19873	Trypsin
CUFF.846.1	UNKNOWN	14.02	1	26	26	34	2169	253.062	6.22705	Trypsin
CUFF.3620.1	UNKNOWN	5.6	1	12	12	13	2678	313.969	5.50342	Trypsin
CUFF.606.1	UNKNOWN	10.85	1	2	4	5	470	54.8611	8.32373	Trypsin
CUFF.24121.1	UNKNOWN	4.16	1	8	8	10	2404	274.331	5.87158	Trypsin
CUFF.7193.1	UNKNOWN	8.49	1	4	4	5	483	54.8959	6.29053	Trypsin
CUFF.5755.1	UNKNOWN	8.99	1	6	6	6	790	89.5712	5.37646	Trypsin
CUFF.25798.1	UNKNOWN	6.03	1	2	2	3	398	43.7226	7.34229	Trypsin
CUFF.328.1	UNKNOWN	1.04	1	1	1	1	1156	133.397	6.97607	Trypsin
CUFF.13256.1	UNKNOWN	2.63	1	1	1	2	457	53.6091	7.00537	Trypsin
CUFF.28082.1	UNKNOWN	1.16	1	1	1	1	1117	130.139	6.68311	Trypsin
CUFF.27841.1	UNKNOWN	3.59	1	2	2	2	975	112.638	5.17334	Trypsin
CUFF.25026.1	UNKNOWN	3.34	1	2	2	2	778	91.3526	4.75439	Trypsin
CUFF.8158.1	UNKNOWN	9.11	1	4	4	4	450	52.7914	7.97217	Trypsin
CUFF.8161.1	UNKNOWN	2.4	1	1	1	1	417	48.8334	5.51611	Trypsin
CUFF.24220.1	UNKNOWN	2.11	1	2	2	2	760	89.0174	5.5415	Trypsin
CUFF.24785.1	UNKNOWN	2.45	1	1	1	1	571	67.6312	6.21436	Trypsin
CUFF.10375.1	UNKNOWN	2.95	1	1	1	1	373	41.7997	8.27979	Trypsin
CUFF.9040.1	UNKNOWN	5.8	1	1	1	1	207	23.8779	5.23682	Trypsin
CUFF.10660.1	unnamed protein product	5.29	2	1	1	2	208	23.7972	5.37646	Trypsin
CUFF.7003.1	UVb-resistance protein uvr8, putative	3.86	1	1	1	1	363	40.5455	5.71924	Trypsin
CUFF.24757.1	Vacuolar assembling/sorting protein VPS16	1.93	1	1	1	1	883	101.455	8.51416	Trypsin
CUFF.1718.1	Vesicle coat complex COPI, beta' subunit, putative	9.3	1	7	7	7	892	101.364	5.36377	Trypsin
CUFF.2506.1	von Willebrand domain-containing protein	2.19	1	2	2	2	868	97.116	8.44092	Trypsin
CUFF.27467.1	wd repeat-containing protein 52	2.66	1	4	4	5	1882	219.931	5.2876	Trypsin
CUFF.24005.1	wd repeat-containing protein 65	0.73	1	1	1	1	1361	157.819	6.93213	Trypsin
CUFF.5488.1	WD40 repeat-containing protein	1.08	1	1	1	2	738	82.867	5.24951	Trypsin
CUFF.12124.1	WD-repeat protein, putative	30.24	1	14	14	38	625	69.4087	5.90967	Trypsin
CUFF.10414.1	zinc-binding dehydrogenase family protein	8.74	1	1	1	1	206	24.1694	4.24658	Trypsin
CUFF.26296.1	serine hydroxymethyltransferase	14.19	2	6	6	8	458	50.7425	6.97607	Trypsin
CUFF.8736.1	classes i and ii family protein	12.44	1	5	5	5	442	50.1529	5.26221	Trypsin
CUFF.166.1	Otiwi1	7.86	1	6	6	7	738	84.8565	8.99756	Trypsin
CUFF.21695.1	PREDICTED: DNA topoisomerase 3-beta-1	12.22	1	4	4	4	311	36.392	9.11475	Trypsin
CUFF.25615.1	Long-chain acyl-CoA synthetases (AMP-forming)	2.77	1	2	2	2	686	76.5664	7.7085	Trypsin
CUFF.13288.1	hypothetical protein	3.95	1	2	2	2	583	67.3332	6.69775	Trypsin
CUFF.28108.1	molybdopterin biosynthesis	3.32	1	1	1	1	452	50.1127	5.16064	Trypsin
CUFF.9615.1	casein kinase II, alpha chain	2.67	1	1	1	1	337	39.5937	8.98291	Trypsin
CUFF.2860.1	UNKNOWN	5.76	1	1	1	1	278	32.9724	4.89404	Trypsin
CUFF.25022.1	P-type ATPase	0.67	1	1	1	2	1187	136.86	7.23975	Trypsin
CUFF.1984.1	glutathione s-transferase domain-containing protein	4.66	1	1	1	2	236	27.1559	7.94287	Trypsin
